# Supplementary material for: Spatial optimization of industrial symbiosis for heat supply of agricultural greenhouses
Source: J Ind Ecol. 2024 Aug 13;28(6):1507–23. doi: 10.1111/jiec.13543 (PMC11667671; doi:10.1111/jiec.13543)
Supplement: Supplementary file 2 — Supporting Information S2: Also, Supporting Information S2 provides the locations and practical waste heat potential of selected suppliers in Switzerland (Appendix SI-4); peak heat demand for suitable lands for tomato, cucumber, and lettuce greenhouses in Switzerland (Appendix SI-5); opportunity map for replacing imported vegetables (tomato, cucumber, and lettuce) with domestic greenhouse crops (Appendix SI-6); locations of possible greenhouses and vegetables for 20 hectares, 60 hectares, 100 hectares and 140 hectares scenarios (Appendix SI-7); effect of targeted greenhouse area including 20, 60, 100, and 140 ha on the objective function value and total utilized waste heat in optimum points and waste heat source contributions (Appendix SI-8). [file 44498_2024_2806014_MOESM2_ESM.zip › Appendix SI-4.xlsx]

## Sheet: Underlying_data_Figure 3
No	Latitude	Longitude	Waste heat supplier type	Location	Waste heat potential (MW) according to Eq. 14-16
1	47.3886	8.10346	Municipal solid waste incinerator	Buchs (AG)	9.42
2	47.3027	7.92355	Municipal solid waste incinerator	Oftringen	4.29
3	47.486	8.26921	Municipal solid waste incinerator	Turgi	6.82
4	46.9472	7.41605	Municipal solid waste incinerator	Bern	7.61
5	47.1213	7.25805	Municipal solid waste incinerator	Biel	3.8
6	46.7618	7.60678	Municipal solid waste incinerator	Thun	6.41
7	47.5729	7.56909	Municipal solid waste incinerator	Basel	2.77
8	46.7729	7.12081	Municipal solid waste incinerator	Posieux	5.28
9	46.195	6.032	Municipal solid waste incinerator	Genf	7.12
10	47.1353	9.0403	Municipal solid waste incinerator	Niederurnen	8.37
11	46.9158	9.55698	Municipal solid waste incinerator	Trimmis	6.52
12	47.1131	8.37471	Municipal solid waste incinerator	Perlen	11.35
13	46.972	6.84824	Municipal solid waste incinerator	Colombier	4.41
14	47.108	6.83457	Municipal solid waste incinerator	La Chaux-de-Fonds	1.46
15	47.4236	9.06794	Municipal solid waste incinerator	Bazenheid	3.6
16	47.1753	9.48376	Municipal solid waste incinerator	Buchs (SG)	5.83
17	47.4156	9.33295	Municipal solid waste incinerator	St. Gallen	2.78
18	47.2151	7.57099	Municipal solid waste incinerator	Zuchwil	11.05
19	47.5563	9.13081	Municipal solid waste incinerator	Weinfelden	5.55
20	46.1724	8.98985	Municipal solid waste incinerator	Giubiasco	9.77
21	46.5337	6.64512	Municipal solid waste incinerator	Lausanne	5.85
22	46.3019	7.94088	Municipal solid waste incinerator	Gamsen	0.63
23	46.2412	7.41798	Municipal solid waste incinerator	Sion	4.58
24	46.278	6.9604	Municipal solid waste incinerator	Monthey	8.54
25	47.4162	8.40279	Municipal solid waste incinerator	Dietikon	4.33
26	47.3082	8.82066	Municipal solid waste incinerator	Hinwil	12.2
27	47.2487	8.60915	Municipal solid waste incinerator	Horgen	1.49
28	47.4144	8.56501	Municipal solid waste incinerator	ZH Hagenholz	3.86
29	47.3868	8.52198	Municipal solid waste incinerator	ZH Josefstrasse	5.43
30	47.4981	8.7524	Municipal solid waste incinerator	Winterthur	8.47
31	46.6543	6.54647	Municipal solid waste incinerator	Holcim (Suisse) SA	16.7
32	47.0347	7.02886	Cement production plant	Juracime SA	5.7
33	46.9167	9.54998	Cement production plant	Holcim (Switzerland) AG	14.3
34	47.5206	8.24044	Cement production plant	Holcim (Schweiz) AG	17.8
35	47.1839	7.24891	Cement production plant	Ciments Vigier SA	19
36	47.4148	8.16113	Cement production plant	Jura-Cement-Fabriken AG	15.2
37	47.4898	7.06524	Biogas plant	Montignez	0.132
38	46.933	7.75855	Biogas plant	Schüpbach	0.0066
39	46.8876	7.14728	Biogas plant	Guschelmuth	0.00324
40	47.1649	7.78693	Biogas plant	Madiswil	0.18
41	46.8603	7.42802	Biogas plant	Oberbalm	0.00324
42	47.4448	8.52794	Biogas plant	Rümlang	0.0033
43	47.4265	7.4195	Biogas plant	Kleinlützel	0.294
44	47.462	9.42043	Biogas plant	Mörschwil	0.054
45	46.8939	7.4149	Biogas plant	Gasel	0.168
46	47.3959	8.47571	Biogas plant	Zürich	0.012
47	46.6235	7.15859	Biogas plant	Charmey	0.462
48	47.4094	7.05252	Biogas plant	Porrentruy	0.3
49	46.8007	9.84977	Biogas plant	Davos Dorf	0.048
50	47.0748	8.1471	Biogas plant	Ruswil	0.0222
51	47.37	8.31751	Biogas plant	Fischbach-Göslikon	0.141
52	47.1836	8.43725	Biogas plant	Hünenberg	0.1788
53	47.0156	8.62779	Biogas plant	Ibach	0.3156
54	47.5073	8.9757	Biogas plant	Wängi	0.0936
55	47.1445	7.55134	Biogas plant	Utzenstorf	0.1986
56	47.2727	8.40788	Biogas plant	Ottenbach	0.216
57	46.9775	7.13655	Biogas plant	Sugiez	0.132
58	47.2976	8.34117	Biogas plant	Aristau	0.096
59	47.047	9.42161	Biogas plant	Mels	0.012
60	46.924	7.84635	Biogas plant	Trubschachen	0
61	47.4231	7.90379	Biogas plant	Zeglingen	0.078
62	47.4526	7.01117	Biogas plant	Bure	0.42
63	47.5995	9.1808	Biogas plant	Graltshausen	0.0828
64	47.1522	8.02524	Biogas plant	Ettiswil	0.027
65	47.1148	8.72995	Biogas plant	Trachslau	0.0858
66	47.3869	7.27474	Biogas plant	Bourrignon	0.138
67	47.3922	8.72639	Biogas plant	Gutenswil	0.045
68	47.6289	8.64487	Biogas plant	Marthalen	0.15
69	47.7528	8.69438	Biogas plant	Thayngen	0.159
70	46.7989	7.04981	Biogas plant	Noréaz	0.369
71	47.7452	8.70636	Biogas plant	Thayngen	0.12
72	47.0821	8.09833	Biogas plant	Ruswil	0.0222
73	47.1648	8.41075	Biogas plant	Oberrüti	0.255
74	47.2116	7.9742	Biogas plant	Altishofen	0.39
75	46.2081	6.0611	Biogas plant	Vernier	0.264
76	47.1435	7.53855	Biogas plant	Kräiligen	0.198
77	47.4032	8.32195	Biogas plant	Remetschwil	0.15
78	47.5963	8.23484	Biogas plant	Klingnau	0.375
79	47.4423	8.67101	Biogas plant	Lindau	0.3
80	46.5984	9.96238	Biogas plant	Zuoz	0.045
81	46.5558	6.83677	Biogas plant	Palézieux-Village	0.09
82	46.9192	7.8424	Biogas plant	Trubschachen	0.036
83	47.3938	7.00045	Biogas plant	Chevenez	0.3432
84	46.8618	7.19072	Biogas plant	Düdingen	0.444
85	46.7065	10.0906	Biogas plant	Zernez	0.042
86	47.1712	8.08902	Biogas plant	Mauensee	0.123
87	47.2161	7.97952	Biogas plant	Dagmersellen	0.117
88	47.2129	8.51249	Biogas plant	Baar	0.3504
89	46.6903	7.64963	Biogas plant	Spiez	0.573
90	47.5667	7.83039	Biogas plant	Möhlin	0.1326
91	46.1641	8.97312	Biogas plant	S. Antonino	0.09
92	46.5487	7.08056	Biogas plant	Grandvillard	0.3156
93	47.0143	8.0764	Biogas plant	Ebnet	0.192
94	46.9618	7.13117	Biogas plant	Galmiz	0.09
95	47.6059	8.91511	Biogas plant	Herdern	0.18
96	47.0594	6.91486	Biogas plant	Cernier	0.132
97	46.7315	6.86946	Biogas plant	Seigneux	0.4782
98	47.4147	8.9846	Biogas plant	Fischingen	0.03
99	47.5427	8.06774	Biogas plant	Kaisten	0.192
100	46.8101	6.55271	Biogas plant	Vuiteboeuf	0.057
101	46.3032	7.84488	Biogas plant	Visp	0.288
102	46.9049	6.59728	Biogas plant	Fleurier	0.162
103	46.8875	9.5417	Biogas plant	Chur	0.15
104	46.7358	9.42781	Biogas plant	Cazis	0.1458
105	47.1439	8.24939	Biogas plant	Hildisrieden	0.054
106	47.397	7.43494	Biogas plant	Liesberg	0.198
107	46.7451	7.16928	Biogas plant	Ferpicloz	0.408
108	46.7387	6.88414	Biogas plant	Seigneux	0.138
109	46.7753	6.53758	Biogas plant	Rances	0.141
110	47.4596	8.05836	Biogas plant	Densbüren	0.222
111	46.5802	6.51027	Biogas plant	Gollion	0.324
112	46.7492	6.4759	Biogas plant	Lignerolle	0.3588
113	46.8378	7.75095	Biogas plant	Süderen	0.273
114	46.912	7.93381	Biogas plant	Escholzmatt	0.168
115	46.1572	8.93662	Biogas plant	Cadenazzo	0.2994
116	46.4946	6.78775	Biogas plant	Puidoux	0.168
117	47.1183	8.34877	Biogas plant	Inwil	0.15
118	47.4484	8.4245	Biogas plant	Dällikon	0.282
119	47.0839	7.61531	Biogas plant	Kirchberg	0.0108
120	47.3954	8.58751	Biogas plant	Zürich	0.015
121	46.6179	9.58262	Biogas plant	Salouf	0.0294
122	47.4343	7.16245	Biogas plant	Miécourt	0.4392
123	47.6736	8.81145	Biogas plant	Rheinklingen	0.033
124	47.7581	8.49498	Biogas plant	Schleitheim	0.0108
125	46.4906	6.76813	Biogas plant	Puidoux	0.534
126	46.5972	6.59031	Biogas plant	Boussens	0.1422
127	47.1332	8.34384	Biogas plant	Inwil	0.3288
128	47.0232	7.37431	Biogas plant	Schüpfen	0.078
129	46.8415	7.30409	Biogas plant	Heitenried	0.036
130	47.428	8.60777	Biogas plant	Dietlikon	0.036
131	47.6092	9.06807	Biogas plant	Wagerswil	0.066
132	47.065	7.335	Biogas plant	Suberg	0.066
133	47.2314	8.23506	Biogas plant	Ermensee	0.156
134	46.8795	7.24942	Biogas plant	Bösingen	0.246
135	46.9871	7.4739	Biogas plant	Ittigen	0.45
136	47.5654	9.01913	Biogas plant	Amlikon-Bissegg	0.453
137	47.2563	7.99754	Biogas plant	Reidermoos	0.045
138	47.0649	8.22211	Biogas plant	Luzern	0.063
139	47.4643	7.64782	Biogas plant	Hochwald	0.0336
140	47.4226	9.04857	Biogas plant	Kirchberg SG	0.15
141	47.1964	8.30643	Biogas plant	Kleinwangen	0.12
142	47.1506	7.704	Biogas plant	Oschwand	0.0336
143	46.0127	7.74007	Biogas plant	Zermatt	0.09
144	47.4853	8.96411	Biogas plant	Wängi	0.045
145	47.5126	9.38999	Biogas plant	Roggwil TG	0.018
146	47.0597	8.23597	Biogas plant	Luzern	0.4698
147	47.2214	8.15797	Biogas plant	Rickenbach LU	0.468
148	46.3752	6.92852	Biogas plant	Villeneuve VD	1.302
149	46.7314	6.86955	Biogas plant	Seigneux	0.4782
150	47.3984	8.45788	Biogas plant	Schlieren	0.1092
151	47.3983	8.29318	Biogas plant	Nesselnbach	1.2804
152	47.3386	7.9889	Biogas plant	Walterswil SO	0.228
153	46.9149	8.26422	Biogas plant	Kägiswil	0.3
154	47.157	8.09382	Biogas plant	Oberkirch LU	0.4392
155	47.2499	8.83388	Biogas plant	Jona	0.1278
156	47.1863	8.87708	Biogas plant	Galgenen	0.384
157	47.4429	8.43293	Biogas plant	Dällikon	0.12
158	46.8373	6.60271	Biogas plant	Grandevent	0.17394
159	46.9165	7.52295	Biogas plant	Allmendingen	0.0096
160	47.2343	7.79355	Biogas plant	Langenthal	0.0582
161	46.7126	6.55152	Biogas plant	Chavornay	0.375
162	47.1847	8.02858	Biogas plant	Wauwil	0.3156
163	46.9771	8.75345	Biogas plant	Muotathal	0.099
164	47.0538	7.28828	Biogas plant	Aarberg	0.375
165	47.1172	7.15548	Biogas plant	Lamboing	0.0336
166	46.9979	7.53796	Biogas plant	Krauchthal	0.264
167	47.4708	7.86722	Biogas plant	Ormalingen	0.15
168	46.7249	7.00844	Biogas plant	Orsonnens	0.312
169	47.1034	7.35982	Biogas plant	Diessbach b. Büren	0.24
170	47.2227	8.65238	Biogas plant	Wädenswil	0.0696
171	47.0995	8.4436	Biogas plant	Küssnacht am Rigi	0.141
172	47.0105	7.48916	Biogas plant	Moosseedorf	0.192
173	47.0995	8.44361	Biogas plant	Küssnacht am Rigi	0.141
174	47.2022	8.15643	Biogas plant	Rickenbach LU	0.144
175	46.6284	7.69551	Biogas plant	Reichenbach	0.0096
176	47.455	8.96667	Biogas plant	Eschlikon TG	0.21
177	47.2943	7.74202	Biogas plant	Oensingen	0.5334
178	46.6161	7.67162	Biogas plant	Reichenbach	0.0084
179	47.0999	7.56764	Biogas plant	Kirchberg	0.0156
180	46.7438	7.55289	Biogas plant	Uebeschi	0.0144
181	46.9417	7.80866	Biogas plant	Bärau	0.03
182	46.3071	7.65108	Biogas plant	Susten	0.0144
183	47.2953	8.42316	Biogas plant	Zwillikon	0.0384
184	46.9553	7.89483	Biogas plant	Trub	0.01794
185	47.2951	8.42316	Biogas plant	Zwillikon	0.0384
186	46.8933	7.1764	Biogas plant	Gurmels	0.00324
187	46.768	6.67078	Biogas plant	Pomy	0.09
188	47.4788	7.08607	Biogas plant	Lugnez	0.138
189	47.5753	9.248	Biogas plant	Langrickenbach	0.03
