# Supplementary material for: Spatial optimization of industrial symbiosis for heat supply of agricultural greenhouses
Source: J Ind Ecol. 2024 Aug 13;28(6):1507–23. doi: 10.1111/jiec.13543 (PMC11667671; doi:10.1111/jiec.13543)
Supplement: Supplementary file 2 — Supporting Information S2: Also, Supporting Information S2 provides the locations and practical waste heat potential of selected suppliers in Switzerland (Appendix SI-4); peak heat demand for suitable lands for tomato, cucumber, and lettuce greenhouses in Switzerland (Appendix SI-5); opportunity map for replacing imported vegetables (tomato, cucumber, and lettuce) with domestic greenhouse crops (Appendix SI-6); locations of possible greenhouses and vegetables for 20 hectares, 60 hectares, 100 hectares and 140 hectares scenarios (Appendix SI-7); effect of targeted greenhouse area including 20, 60, 100, and 140 ha on the objective function value and total utilized waste heat in optimum points and waste heat source contributions (Appendix SI-8). [file 44498_2024_2806014_MOESM2_ESM.zip › Appendix SI-5.xlsx]

## Sheet: Underlying_data_Figure 4
Number of the land	Latitude	Longitude	(a) Tomato greenhouse peak heat demand (MW) according to Eq. 12 and 13	(b) Cucumber greenhouse peak heat demand (MW)according to Eq. 12 and 13	(c) Lettuce greenhouse peak heat demand (MW) according to Eq. 12 and 13
1	47.8004	8.61835	1.5075	1.30882	1.11013
2	47.7953	8.58071	1.48858	1.28989	1.09121
3	47.7894	8.60489	1.48858	1.28989	1.09121
4	47.7842	8.54845	1.49489	1.2962	1.09751
5	47.7965	8.59938	1.5075	1.30882	1.11013
6	47.7787	8.58853	1.49489	1.2962	1.09751
7	47.7747	8.57213	1.49489	1.2962	1.09751
8	47.7719	8.49475	1.47597	1.27728	1.07859
9	47.7742	8.58427	1.49489	1.2962	1.09751
10	47.7784	8.59988	1.48858	1.28989	1.09121
11	47.7679	8.4789	1.47597	1.27728	1.07859
12	47.7669	8.66418	1.49173	1.29305	1.09436
13	47.7632	8.61917	1.48858	1.28989	1.09121
14	47.7633	8.68933	1.49173	1.29305	1.09436
15	47.7669	8.57852	1.49489	1.2962	1.09751
16	47.761	8.73184	1.49173	1.29305	1.09436
17	47.7618	8.47294	1.47597	1.27728	1.07859
18	47.758	8.73301	1.49173	1.29305	1.09436
19	47.7508	8.46133	1.47597	1.27728	1.07859
20	47.7535	8.62858	1.48858	1.28989	1.09121
21	47.7514	8.6959	1.49173	1.29305	1.09436
22	47.7729	8.69153	1.49173	1.29305	1.09436
23	47.7471	8.60333	1.48858	1.28989	1.09121
24	47.7576	8.64903	1.49173	1.29305	1.09436
25	47.7443	8.55231	1.49804	1.29935	1.10067
26	47.744	8.71492	1.48227	1.28359	1.0849
27	47.7433	8.57063	1.49804	1.29935	1.10067
28	47.7396	8.64374	1.49173	1.29305	1.09436
29	47.7387	8.64234	1.49173	1.29305	1.09436
30	47.7373	8.68965	1.48227	1.28359	1.0849
31	47.7315	8.45819	1.48858	1.28989	1.09121
32	47.7331	8.55209	1.49804	1.29935	1.10067
33	47.735	8.68027	1.48227	1.28359	1.0849
34	47.7312	8.5436	1.49804	1.29935	1.10067
35	47.7578	8.60879	1.48858	1.28989	1.09121
36	47.7319	8.67584	1.48227	1.28359	1.0849
37	47.7362	8.59505	1.49173	1.29305	1.09436
38	47.7482	8.66421	1.49173	1.29305	1.09436
39	47.731	8.57896	1.49804	1.29935	1.10067
40	47.7381	8.63508	1.49173	1.29305	1.09436
41	47.7373	8.6756	1.48227	1.28359	1.0849
42	47.729	8.67242	1.48227	1.28359	1.0849
43	47.7315	8.70428	1.48227	1.28359	1.0849
44	47.7244	8.60077	1.49173	1.29305	1.09436
45	47.7188	8.82178	1.28989	1.09121	0.892518
46	47.7183	8.82273	1.28989	1.09121	0.892518
47	47.7169	8.68752	1.48227	1.28359	1.0849
48	47.7137	8.83992	1.28989	1.09121	0.892518
49	47.7064	8.41448	1.47912	1.28043	1.08174
50	47.7055	8.4862	1.48858	1.28989	1.09121
51	47.7115	8.56843	1.49804	1.29935	1.10067
52	47.7104	8.59901	1.49173	1.29305	1.09436
53	47.7048	8.45699	1.48858	1.28989	1.09121
54	47.7022	8.66219	1.48227	1.28359	1.0849
55	47.6993	8.85312	1.28989	1.09121	0.892518
56	47.6996	8.87186	1.28989	1.09121	0.892518
57	47.6945	8.71	1.47912	1.28043	1.08174
58	47.6937	8.71402	1.47912	1.28043	1.08174
59	47.6956	8.84977	1.28989	1.09121	0.892518
60	47.6959	8.69958	1.48227	1.28359	1.0849
61	47.7069	8.7197	1.48227	1.28359	1.0849
62	47.6939	8.73537	1.47912	1.28043	1.08174
63	47.6921	8.74682	1.46335	1.26466	1.06598
64	47.6948	8.85459	1.42866	1.22997	1.03128
65	47.6918	8.59738	1.47912	1.28043	1.08174
66	47.6914	8.75512	1.46335	1.26466	1.06598
67	47.6902	8.66824	1.47912	1.28043	1.08174
68	47.6823	8.66106	1.47912	1.28043	1.08174
69	47.6871	8.76504	1.46335	1.26466	1.06598
70	47.684	8.67844	1.47912	1.28043	1.08174
71	47.6763	8.78117	1.46335	1.26466	1.06598
72	47.6811	8.43404	1.46335	1.26466	1.06598
73	47.7067	8.80955	1.46335	1.26466	1.06598
74	47.6746	8.66013	1.47912	1.28043	1.08174
75	47.67	8.491	1.47912	1.28043	1.08174
76	47.6735	8.83973	1.46335	1.26466	1.06598
77	47.6737	8.58755	1.48227	1.28359	1.0849
78	47.6706	8.87306	1.42866	1.22997	1.03128
79	47.6713	9.01377	1.28043	1.08174	0.883056
80	47.6704	8.87447	1.42866	1.22997	1.03128
81	47.6648	8.48267	1.47912	1.28043	1.08174
82	47.669	9.02529	1.28043	1.08174	0.883056
83	47.6688	8.84338	1.46335	1.26466	1.06598
84	47.6683	8.85802	1.42866	1.22997	1.03128
85	47.6675	9.01947	1.28043	1.08174	0.883056
86	47.667	9.05665	1.30566	1.10697	0.908286
87	47.667	9.03509	1.28043	1.08174	0.883056
88	47.6656	8.8754	1.42866	1.22997	1.03128
89	47.6635	8.87003	1.42866	1.22997	1.03128
90	47.6559	8.48715	1.47912	1.28043	1.08174
91	47.6649	8.99768	1.28043	1.08174	0.883056
92	47.6567	8.96385	1.28674	1.08805	0.889364
93	47.6583	9.15674	1.4665	1.26782	1.06913
94	47.656	8.66067	1.47912	1.28043	1.08174
95	47.6607	9.0131	1.28043	1.08174	0.883056
96	47.6492	8.47339	1.47912	1.28043	1.08174
97	47.7146	8.49694	1.49804	1.29935	1.10067
98	47.657	9.15809	1.4665	1.26782	1.06913
99	47.6571	9.1662	1.4665	1.26782	1.06913
100	47.6517	8.6123	1.47912	1.28043	1.08174
101	47.6553	8.95831	1.28674	1.08805	0.889364
102	47.6556	9.16467	1.4665	1.26782	1.06913
103	47.6519	8.66338	1.47912	1.28043	1.08174
104	47.6576	8.87517	1.42866	1.22997	1.03128
105	47.6457	8.477	1.47912	1.28043	1.08174
106	47.6508	8.8713	1.42866	1.22997	1.03128
107	47.6542	9.1607	1.4665	1.26782	1.06913
108	47.6489	8.60823	1.47912	1.28043	1.08174
109	47.6512	9.0445	1.28043	1.08174	0.883056
110	47.6498	8.99842	1.28043	1.08174	0.883056
111	47.6623	8.82349	1.46335	1.26466	1.06598
112	47.6602	9.06769	1.30566	1.10697	0.908286
113	47.6487	8.93248	1.28674	1.08805	0.889364
114	47.6458	9.14396	1.30566	1.10697	0.908286
115	47.6434	8.79093	1.46335	1.26466	1.06598
116	47.6427	8.90571	1.40343	1.20474	1.00605
117	47.6368	8.79504	1.47597	1.27728	1.07859
118	47.651	9.12485	1.30566	1.10697	0.908286
119	47.6416	8.86502	1.45389	1.2552	1.05651
120	47.6188	8.20452	1.4602	1.26151	1.06282
121	47.6165	8.19696	1.4602	1.26151	1.06282
122	47.6237	8.55905	1.47597	1.27728	1.07859
123	47.6282	9.10763	1.24889	1.05021	0.851519
124	47.6301	9.24125	1.43497	1.23628	1.03759
125	47.6202	8.56179	1.47597	1.27728	1.07859
126	47.6325	9.16888	1.28674	1.08805	0.889364
127	47.628	8.88191	1.45389	1.2552	1.05651
128	47.6136	8.24324	1.4602	1.26151	1.06282
129	47.617	8.50002	1.47281	1.27412	1.07544
130	47.6196	8.50627	1.47281	1.27412	1.07544
131	47.6179	8.55768	1.47597	1.27728	1.07859
132	47.6185	8.74648	1.47597	1.27728	1.07859
133	47.612	8.27798	1.45704	1.25836	1.05967
134	47.6164	8.57079	1.47597	1.27728	1.07859
135	47.6175	8.74791	1.47597	1.27728	1.07859
136	47.6212	8.52728	1.47281	1.27412	1.07544
137	47.6167	8.54415	1.47281	1.27412	1.07544
138	47.614	8.52696	1.47281	1.27412	1.07544
139	47.621	9.04233	1.24889	1.05021	0.851519
140	47.6235	9.24113	1.43497	1.23628	1.03759
141	47.5961	7.64366	1.36558	1.1669	0.968208
142	47.6119	8.21449	1.4602	1.26151	1.06282
143	47.5934	7.66113	1.40027	1.20159	1.0029
144	47.6035	8.19662	1.4602	1.26151	1.06282
145	47.6101	8.50947	1.47281	1.27412	1.07544
146	47.5931	7.66645	1.40027	1.20159	1.0029
147	47.6038	8.21989	1.4602	1.26151	1.06282
148	47.612	8.4891	1.47281	1.27412	1.07544
149	47.619	9.25677	1.43497	1.23628	1.03759
150	47.6083	8.47236	1.47281	1.27412	1.07544
151	47.5915	7.66493	1.40027	1.20159	1.0029
152	47.6067	8.19153	1.4602	1.26151	1.06282
153	47.6035	8.46288	1.47281	1.27412	1.07544
154	47.6133	9.13894	1.24889	1.05021	0.851519
155	47.5863	7.66677	1.40027	1.20159	1.0029
156	47.5901	7.87205	1.43812	1.23943	1.04074
157	47.5898	7.87739	1.43812	1.23943	1.04074
158	47.5949	8.16887	1.46966	1.27097	1.07228
159	47.5991	8.21661	1.4602	1.26151	1.06282
160	47.5846	7.67216	1.40027	1.20159	1.0029
161	47.5892	7.86317	1.43812	1.23943	1.04074
162	47.6086	9.24244	1.43497	1.23628	1.03759
163	47.5818	7.62852	1.37504	1.17636	0.977669
164	47.5809	7.62722	1.37504	1.17636	0.977669
165	47.5994	8.56611	1.47597	1.27728	1.07859
166	47.6025	8.2845	1.45704	1.25836	1.05967
167	47.6027	8.60049	1.47912	1.28043	1.08174
168	47.5796	7.60365	1.37504	1.17636	0.977669
169	47.5866	7.83306	1.43812	1.23943	1.04074
170	47.6089	9.24462	1.43497	1.23628	1.03759
171	47.5792	7.61858	1.37504	1.17636	0.977669
172	47.6046	9.29751	1.47281	1.27412	1.07544
173	47.5905	8.29788	1.46966	1.27097	1.07228
174	47.5868	7.8904	1.43812	1.23943	1.04074
175	47.5889	8.29951	1.46966	1.27097	1.07228
176	47.5791	7.66452	1.40027	1.20159	1.0029
177	47.59	8.2156	1.46966	1.27097	1.07228
178	47.5921	8.28172	1.46966	1.27097	1.07228
179	47.5848	8.12084	1.46335	1.26466	1.06598
180	47.5859	8.21979	1.46966	1.27097	1.07228
181	47.5997	8.2499	1.4602	1.26151	1.06282
182	47.5991	8.92098	1.40343	1.20474	1.00605
183	47.5851	7.63825	1.40027	1.20159	1.0029
184	47.5943	8.4732	1.4602	1.26151	1.06282
185	47.5989	9.18034	1.28674	1.08805	0.889364
186	47.6058	9.265	1.43497	1.23628	1.03759
187	47.5852	8.25651	1.46966	1.27097	1.07228
188	47.5945	8.79411	1.4665	1.26782	1.06913
189	47.6027	8.53833	1.47281	1.27412	1.07544
190	47.5844	8.3114	1.46966	1.27097	1.07228
191	47.5962	8.49671	1.4602	1.26151	1.06282
192	47.5722	7.67867	1.40027	1.20159	1.0029
193	47.5782	7.90749	1.43812	1.23943	1.04074
194	47.5885	8.15751	1.46966	1.27097	1.07228
195	47.5833	8.26189	1.46966	1.27097	1.07228
196	47.5942	9.18252	1.22051	1.02182	0.823135
197	47.5897	8.23422	1.46966	1.27097	1.07228
198	47.5829	8.31353	1.46966	1.27097	1.07228
199	47.5885	8.63645	1.48543	1.28674	1.08805
200	47.5664	7.55807	1.35612	1.15743	0.958747
201	47.5958	9.30398	1.47281	1.27412	1.07544
202	47.5688	7.66634	1.40027	1.20159	1.0029
203	47.5742	7.84928	1.43812	1.23943	1.04074
204	47.5795	8.24616	1.46966	1.27097	1.07228
205	47.582	8.22793	1.46966	1.27097	1.07228
206	47.5788	8.11168	1.46335	1.26466	1.06598
207	47.5776	8.39558	1.46966	1.27097	1.07228
208	47.5876	8.8151	1.4665	1.26782	1.06913
209	47.59	9.14926	1.22051	1.02182	0.823135
210	47.5716	7.82642	1.43812	1.23943	1.04074
211	47.5776	8.19732	1.46966	1.27097	1.07228
212	47.5884	9.32048	1.45389	1.2552	1.05651
213	47.5653	7.82387	1.43812	1.23943	1.04074
214	47.5787	8.30863	1.46966	1.27097	1.07228
215	47.5853	9.23741	1.23943	1.04074	0.842057
216	47.571	8.18851	1.46966	1.27097	1.07228
217	47.5782	8.62409	1.48543	1.28674	1.08805
218	47.5869	9.21231	1.23943	1.04074	0.842057
219	47.5857	9.32698	1.45389	1.2552	1.05651
220	47.5774	8.39636	1.46966	1.27097	1.07228
221	47.5755	8.33143	1.46966	1.27097	1.07228
222	47.5734	8.46086	1.4602	1.26151	1.06282
223	47.6007	9.29303	1.23943	1.04074	0.842057
224	47.5714	8.31226	1.46966	1.27097	1.07228
225	47.5752	8.66525	1.48543	1.28674	1.08805
226	47.5701	8.36388	1.46966	1.27097	1.07228
227	47.5768	8.50022	1.4602	1.26151	1.06282
228	47.5835	9.32804	1.45389	1.2552	1.05651
229	47.5682	8.18298	1.46966	1.27097	1.07228
230	47.573	8.39337	1.46966	1.27097	1.07228
231	47.5741	8.41103	1.46966	1.27097	1.07228
232	47.5737	8.66405	1.48543	1.28674	1.08805
233	47.5691	8.3723	1.46966	1.27097	1.07228
234	47.5686	8.38768	1.46966	1.27097	1.07228
235	47.5738	8.5677	1.4665	1.26782	1.06913
236	47.5736	8.65368	1.48543	1.28674	1.08805
237	47.5807	9.09355	1.22997	1.03128	0.832596
238	47.5695	8.26848	1.46966	1.27097	1.07228
239	47.5673	8.38074	1.46966	1.27097	1.07228
240	47.5784	9.09011	1.22997	1.03128	0.832596
241	47.5672	8.31725	1.46966	1.27097	1.07228
242	47.5611	8.09597	1.46335	1.26466	1.06598
243	47.5569	7.97451	1.43497	1.23628	1.03759
244	47.5591	8.07592	1.44758	1.24889	1.05021
245	47.5678	8.65357	1.48543	1.28674	1.08805
246	47.5786	9.24489	1.23943	1.04074	0.842057
247	47.5782	9.35762	1.52958	1.33089	1.1322
248	47.5583	8.07728	1.44758	1.24889	1.05021
249	47.5606	8.08143	1.44758	1.24889	1.05021
250	47.5789	9.329	1.45389	1.2552	1.05651
251	47.5553	7.96648	1.43497	1.23628	1.03759
252	47.5568	7.99118	1.43497	1.23628	1.03759
253	47.5574	8.07931	1.44758	1.24889	1.05021
254	47.5594	8.19273	1.46966	1.27097	1.07228
255	47.5598	8.22342	1.46966	1.27097	1.07228
256	47.5668	8.2817	1.46966	1.27097	1.07228
257	47.5734	9.13756	1.22997	1.03128	0.832596
258	47.5552	8.00956	1.44758	1.24889	1.05021
259	47.5601	8.11795	1.46335	1.26466	1.06598
260	47.5723	9.18406	1.22051	1.02182	0.823135
261	47.5498	7.7674	1.42235	1.22366	1.02498
262	47.5552	7.96132	1.43497	1.23628	1.03759
263	47.5718	9.28594	1.23943	1.04074	0.842057
264	47.5488	7.76358	1.42235	1.22366	1.02498
265	47.5562	8.08722	1.44758	1.24889	1.05021
266	47.5636	8.39897	1.46966	1.27097	1.07228
267	47.55	7.76021	1.42235	1.22366	1.02498
268	47.5826	8.2094	1.46966	1.27097	1.07228
269	47.5667	9.05801	1.22997	1.03128	0.832596
270	47.5718	9.15356	1.22051	1.02182	0.823135
271	47.5429	7.50689	1.35928	1.16059	0.961901
272	47.5657	9.05598	1.22997	1.03128	0.832596
273	47.5708	9.31606	1.45389	1.2552	1.05651
274	47.5403	7.50281	1.35928	1.16059	0.961901
275	47.5454	7.74988	1.42235	1.22366	1.02498
276	47.5731	9.22721	1.23943	1.04074	0.842057
277	47.5513	7.91641	1.43812	1.23943	1.04074
278	47.5435	7.72604	1.45074	1.25205	1.05336
279	47.572	9.17404	1.22051	1.02182	0.823135
280	47.5385	7.50834	1.35928	1.16059	0.961901
281	47.5645	9.20926	1.23943	1.04074	0.842057
282	47.5423	7.53143	1.35928	1.16059	0.961901
283	47.5796	8.5512	1.4665	1.26782	1.06913
284	47.5721	9.35048	1.52958	1.33089	1.1322
285	47.5377	7.66763	1.45074	1.25205	1.05336
286	47.5522	8.21707	1.46966	1.27097	1.07228
287	47.5564	8.83439	1.4665	1.26782	1.06913
288	47.5692	9.27394	1.23943	1.04074	0.842057
289	47.5351	7.50779	1.35928	1.16059	0.961901
290	47.5324	7.50281	1.35928	1.16059	0.961901
291	47.5344	7.53433	1.35928	1.16059	0.961901
292	47.5362	7.67148	1.45074	1.25205	1.05336
293	47.5586	7.8628	1.43812	1.23943	1.04074
294	47.5638	9.28823	1.23943	1.04074	0.842057
295	47.5602	9.22039	1.23943	1.04074	0.842057
296	47.5595	9.27885	1.23943	1.04074	0.842057
297	47.5616	9.32088	1.45389	1.2552	1.05651
298	47.5619	9.02614	1.38451	1.18582	0.987131
299	47.5331	7.50883	1.35928	1.16059	0.961901
300	47.5336	7.69033	1.45074	1.25205	1.05336
301	47.5337	7.69437	1.45074	1.25205	1.05336
302	47.5501	8.04755	1.44758	1.24889	1.05021
303	47.5634	9.24821	1.23943	1.04074	0.842057
304	47.5343	7.5807	1.35928	1.16059	0.961901
305	47.539	7.91797	1.44127	1.24259	1.0439
306	47.5347	7.92281	1.44127	1.24259	1.0439
307	47.5327	7.8399	1.45074	1.25205	1.05336
308	47.5543	9.33436	1.45389	1.2552	1.05651
309	47.557	9.35694	1.52958	1.33089	1.1322
310	47.524	7.52937	1.35928	1.16059	0.961901
311	47.5225	7.52782	1.35928	1.16059	0.961901
312	47.5288	7.70671	1.45074	1.25205	1.05336
313	47.5358	7.90312	1.44127	1.24259	1.0439
314	47.5288	7.68549	1.45074	1.25205	1.05336
315	47.5309	7.85747	1.45074	1.25205	1.05336
316	47.5582	9.28031	1.23943	1.04074	0.842057
317	47.547	9.05362	1.22997	1.03128	0.832596
318	47.5493	9.08641	1.22997	1.03128	0.832596
319	47.5537	9.34518	1.52958	1.33089	1.1322
320	47.5208	7.52678	1.35928	1.16059	0.961901
321	47.53	7.83928	1.45074	1.25205	1.05336
322	47.5269	7.84479	1.45074	1.25205	1.05336
323	47.5517	9.19585	1.23943	1.04074	0.842057
324	47.5501	9.37119	1.52958	1.33089	1.1322
325	47.5259	7.78679	1.45704	1.25836	1.05967
326	47.5491	9.0387	1.38451	1.18582	0.987131
327	47.5244	7.78594	1.45704	1.25836	1.05967
328	47.5476	9.36631	1.52958	1.33089	1.1322
329	47.5161	7.5028	1.35928	1.16059	0.961901
330	47.5419	8.56084	1.47597	1.27728	1.07859
331	47.5031	7.0201	1.40343	1.20474	1.00605
332	47.5152	7.50564	1.35928	1.16059	0.961901
333	47.5254	7.85603	1.45074	1.25205	1.05336
334	47.5343	8.57204	1.47597	1.27728	1.07859
335	47.5269	7.85383	1.45074	1.25205	1.05336
336	47.5324	7.93427	1.44127	1.24259	1.0439
337	47.5017	7.01687	1.40343	1.20474	1.00605
338	47.5216	7.95055	1.45389	1.2552	1.05651
339	47.5389	9.05678	1.4602	1.26151	1.06282
340	47.5388	9.17332	1.39712	1.19843	0.999746
341	47.5246	7.54451	1.35928	1.16059	0.961901
342	47.5453	8.26932	1.46966	1.27097	1.07228
343	47.5377	9.05019	1.4602	1.26151	1.06282
344	47.5194	7.63614	1.43497	1.23628	1.03759
345	47.5248	8.11464	1.46966	1.27097	1.07228
346	47.547	9.3521	1.56427	1.36558	1.1669
347	47.4994	7.13986	1.42866	1.22997	1.03128
348	47.4992	7.14378	1.42866	1.22997	1.03128
349	47.5181	7.71693	1.45074	1.25205	1.05336
350	47.4983	7.1459	1.42866	1.22997	1.03128
351	47.515	7.70568	1.45074	1.25205	1.05336
352	47.5159	7.77123	1.45704	1.25836	1.05967
353	47.4973	7.14802	1.42866	1.22997	1.03128
354	47.5378	9.21416	1.39712	1.19843	0.999746
355	47.5192	7.80491	1.45074	1.25205	1.05336
356	47.5188	8.15633	1.46966	1.27097	1.07228
357	47.4968	7.03065	1.40343	1.20474	1.00605
358	47.5294	7.74579	1.45074	1.25205	1.05336
359	47.5171	8.14791	1.46966	1.27097	1.07228
360	47.5352	9.35669	1.56427	1.36558	1.1669
361	47.5104	7.63293	1.43497	1.23628	1.03759
362	47.5111	7.70725	1.45074	1.25205	1.05336
363	47.5193	8.07821	1.46335	1.26466	1.06598
364	47.5167	8.169	1.46966	1.27097	1.07228
365	47.5285	9.12368	1.43181	1.23312	1.03444
366	47.5331	9.38853	1.56427	1.36558	1.1669
367	47.5303	9.40302	1.57373	1.37504	1.17636
368	47.5341	9.40278	1.57373	1.37504	1.17636
369	47.5137	7.66259	1.45074	1.25205	1.05336
370	47.527	7.89537	1.45074	1.25205	1.05336
371	47.5158	7.58617	1.35928	1.16059	0.961901
372	47.521	8.58171	1.47597	1.27728	1.07859
373	47.5273	9.21262	1.39712	1.19843	0.999746
374	47.528	9.2422	1.39712	1.19843	0.999746
375	47.5301	9.4	1.57373	1.37504	1.17636
376	47.5297	9.40822	1.57373	1.37504	1.17636
377	47.5114	7.74616	1.45074	1.25205	1.05336
378	47.52	8.58314	1.47597	1.27728	1.07859
379	47.5276	9.4004	1.57373	1.37504	1.17636
380	47.5267	9.40174	1.57373	1.37504	1.17636
381	47.4922	7.20011	1.39081	1.19213	0.993438
382	47.512	7.75448	1.45704	1.25836	1.05967
383	47.5113	7.90718	1.44127	1.24259	1.0439
384	47.5206	8.7661	1.47281	1.27412	1.07544
385	47.5367	9.35961	1.56427	1.36558	1.1669
386	47.5167	7.78293	1.45704	1.25836	1.05967
387	47.525	9.21176	1.39712	1.19843	0.999746
388	47.553	9.31197	1.45389	1.2552	1.05651
389	47.5094	7.85567	1.45074	1.25205	1.05336
390	47.5207	8.66535	1.47912	1.28043	1.08174
391	47.5278	8.90838	1.47281	1.27412	1.07544
392	47.5286	9.1629	1.39712	1.19843	0.999746
393	47.5261	9.22021	1.39712	1.19843	0.999746
394	47.5276	9.23728	1.39712	1.19843	0.999746
395	47.485	6.99083	1.37504	1.17636	0.977669
396	47.5067	7.6847	1.45074	1.25205	1.05336
397	47.51	8.12751	1.46966	1.27097	1.07228
398	47.5199	9.06611	1.4602	1.26151	1.06282
399	47.5225	9.08945	1.4602	1.26151	1.06282
400	47.5257	9.4162	1.57373	1.37504	1.17636
401	47.4867	7.01947	1.40974	1.21105	1.01236
402	47.5015	7.69775	1.45074	1.25205	1.05336
403	47.5029	7.76954	1.45704	1.25836	1.05967
404	47.5048	7.84892	1.45074	1.25205	1.05336
405	47.5061	7.98408	1.45389	1.2552	1.05651
406	47.5131	8.27136	1.45704	1.25836	1.05967
407	47.5101	8.38156	1.47281	1.27412	1.07544
408	47.5029	7.75891	1.45704	1.25836	1.05967
409	47.522	7.82604	1.45074	1.25205	1.05336
410	47.5092	8.38299	1.47281	1.27412	1.07544
411	47.5197	9.02074	1.4602	1.26151	1.06282
412	47.5181	9.06879	1.4602	1.26151	1.06282
413	47.5	7.73158	1.45074	1.25205	1.05336
414	47.4985	7.82209	1.45074	1.25205	1.05336
415	47.5057	8.13353	1.46966	1.27097	1.07228
416	47.5117	8.53715	1.46966	1.27097	1.07228
417	47.5139	8.65641	1.47912	1.28043	1.08174
418	47.52	9.0716	1.4602	1.26151	1.06282
419	47.5218	9.35129	1.56427	1.36558	1.1669
420	47.4976	7.8208	1.45074	1.25205	1.05336
421	47.5172	8.48672	1.47597	1.27728	1.07859
422	47.5174	9.3302	1.47597	1.27728	1.07859
423	47.52	9.39972	1.57373	1.37504	1.17636
424	47.5169	8.90124	1.47281	1.27412	1.07544
425	47.5232	9.25486	1.39081	1.19213	0.993438
426	47.5169	9.33416	1.47597	1.27728	1.07859
427	47.4947	7.68229	1.46966	1.27097	1.07228
428	47.5076	8.48919	1.47597	1.27728	1.07859
429	47.5127	8.67504	1.47912	1.28043	1.08174
430	47.5178	9.26917	1.39081	1.19213	0.993438
431	47.4883	7.00192	1.40974	1.21105	1.01236
432	47.4913	7.56048	1.40974	1.21105	1.01236
433	47.5218	9.14583	1.43181	1.23312	1.03444
434	47.5141	9.26319	1.39081	1.19213	0.993438
435	47.4989	7.76423	1.45704	1.25836	1.05967
436	47.4986	8.05952	1.46335	1.26466	1.06598
437	47.5054	8.12336	1.46966	1.27097	1.07228
438	47.5119	9.07952	1.4602	1.26151	1.06282
439	47.4866	7.49443	1.39712	1.19843	0.999746
440	47.4963	7.70442	1.45074	1.25205	1.05336
441	47.4995	8.17101	1.46966	1.27097	1.07228
442	47.5109	9.08095	1.4602	1.26151	1.06282
443	47.5136	9.36656	1.56427	1.36558	1.1669
444	47.5173	9.40894	1.57373	1.37504	1.17636
445	47.4986	8.16963	1.46966	1.27097	1.07228
446	47.5079	8.5315	1.46966	1.27097	1.07228
447	47.5144	9.33894	1.47597	1.27728	1.07859
448	47.4801	7.15766	1.41604	1.21736	1.01867
449	47.484	7.4898	1.39712	1.19843	0.999746
450	47.4866	7.51238	1.40974	1.21105	1.01236
451	47.4936	7.79556	1.45074	1.25205	1.05336
452	47.4925	7.88076	1.45074	1.25205	1.05336
453	47.5101	9.19232	1.39712	1.19843	0.999746
454	47.5134	9.29552	1.47597	1.27728	1.07859
455	47.514	9.40748	1.57373	1.37504	1.17636
456	47.4956	7.80945	1.45074	1.25205	1.05336
457	47.4901	7.8085	1.45074	1.25205	1.05336
458	47.4916	7.87943	1.45074	1.25205	1.05336
459	47.5053	8.62442	1.47597	1.27728	1.07859
460	47.5092	9.19101	1.39712	1.19843	0.999746
461	47.5269	9.38685	1.56427	1.36558	1.1669
462	47.4908	7.657	1.46966	1.27097	1.07228
463	47.5094	8.58569	1.47597	1.27728	1.07859
464	47.4708	7.02528	1.40974	1.21105	1.01236
465	47.4913	7.8192	1.45074	1.25205	1.05336
466	47.5148	9.1095	1.43181	1.23312	1.03444
467	47.5098	9.18634	1.39712	1.19843	0.999746
468	47.4931	7.78295	1.46966	1.27097	1.07228
469	47.5053	8.57844	1.47597	1.27728	1.07859
470	47.5084	9.27867	1.39081	1.19213	0.993438
471	47.4821	7.52902	1.40974	1.21105	1.01236
472	47.491	7.81547	1.45074	1.25205	1.05336
473	47.5096	9.31128	1.47597	1.27728	1.07859
474	47.5156	9.38167	1.56427	1.36558	1.1669
475	47.4824	7.63064	1.43497	1.23628	1.03759
476	47.4842	7.64918	1.46966	1.27097	1.07228
477	47.4849	7.75427	1.46966	1.27097	1.07228
478	47.4963	8.30841	1.45704	1.25836	1.05967
479	47.5084	9.22537	1.39712	1.19843	0.999746
480	47.4681	7.06111	1.40974	1.21105	1.01236
481	47.4926	8.03913	1.44758	1.24889	1.05021
482	47.497	8.55784	1.47597	1.27728	1.07859
483	47.5353	9.21768	1.39712	1.19843	0.999746
484	47.4849	7.44631	1.39081	1.19213	0.993438
485	47.4869	7.85445	1.45074	1.25205	1.05336
486	47.4976	8.28197	1.45704	1.25836	1.05967
487	47.5012	8.89935	1.47281	1.27412	1.07544
488	47.4619	7.00007	1.40974	1.21105	1.01236
489	47.4971	7.8356	1.45074	1.25205	1.05336
490	47.4868	7.9703	1.44758	1.24889	1.05021
491	47.4649	7.02041	1.40974	1.21105	1.01236
492	47.4803	7.68208	1.46966	1.27097	1.07228
493	47.5358	8.1567	1.46335	1.26466	1.06598
494	47.4966	8.79297	1.47281	1.27412	1.07544
495	47.4806	7.66183	1.46966	1.27097	1.07228
496	47.4801	7.70738	1.46966	1.27097	1.07228
497	47.4819	7.80961	1.45074	1.25205	1.05336
498	47.4985	9.20378	1.39712	1.19843	0.999746
499	47.4755	7.52647	1.40974	1.21105	1.01236
500	47.4868	7.87674	1.45074	1.25205	1.05336
501	47.5008	8.2393	1.45704	1.25836	1.05967
502	47.4937	8.35278	1.47281	1.27412	1.07544
503	47.4653	7.00662	1.40974	1.21105	1.01236
504	47.4728	7.55406	1.40974	1.21105	1.01236
505	47.4761	7.55263	1.40974	1.21105	1.01236
506	47.5297	8.3455	1.45704	1.25836	1.05967
507	47.4894	8.2743	1.4602	1.26151	1.06282
508	47.4884	8.56527	1.5012	1.30251	1.10382
509	47.5001	9.38461	1.56427	1.36558	1.1669
510	47.4713	7.52173	1.40974	1.21105	1.01236
511	47.4914	7.5515	1.40974	1.21105	1.01236
512	47.4824	7.84559	1.45074	1.25205	1.05336
513	47.4888	8.46749	1.47912	1.28043	1.08174
514	47.4965	9.1835	1.39712	1.19843	0.999746
515	47.4983	9.1993	1.39712	1.19843	0.999746
516	47.4982	9.36057	1.56427	1.36558	1.1669
517	47.4544	7.00095	1.40974	1.21105	1.01236
518	47.4724	7.70634	1.46966	1.27097	1.07228
519	47.473	7.71733	1.46966	1.27097	1.07228
520	47.4572	7.09372	1.40974	1.21105	1.01236
521	47.4711	7.71448	1.46966	1.27097	1.07228
522	47.485	8.40082	1.47912	1.28043	1.08174
523	47.4958	9.34033	1.47597	1.27728	1.07859
524	47.4588	7.02475	1.40974	1.21105	1.01236
525	47.4763	7.97149	1.44758	1.24889	1.05021
526	47.4861	8.66498	1.49173	1.29305	1.09436
527	47.4951	9.43283	1.57373	1.37504	1.17636
528	47.4661	7.46217	1.39712	1.19843	0.999746
529	47.4693	7.58193	1.40974	1.21105	1.01236
530	47.4722	7.65615	1.46966	1.27097	1.07228
531	47.4727	7.77655	1.46966	1.27097	1.07228
532	47.4752	7.81753	1.45074	1.25205	1.05336
533	47.4932	9.26532	1.40027	1.20159	1.0029
534	47.4642	7.50198	1.40974	1.21105	1.01236
535	47.4532	7.03801	1.40974	1.21105	1.01236
536	47.4649	7.47179	1.39712	1.19843	0.999746
537	47.4629	7.50531	1.40974	1.21105	1.01236
538	47.4702	7.61209	1.43497	1.23628	1.03759
539	47.4948	9.44774	1.63996	1.44127	1.24259
540	47.4711	7.93474	1.44443	1.24574	1.04705
541	47.478	7.94771	1.44758	1.24889	1.05021
542	47.4979	8.66998	1.47912	1.28043	1.08174
543	47.486	8.74603	1.48543	1.28674	1.08805
544	47.4634	7.60335	1.43497	1.23628	1.03759
545	47.4702	7.75181	1.46966	1.27097	1.07228
546	47.4907	9.30356	1.4602	1.26151	1.06282
547	47.5149	9.34725	1.56427	1.36558	1.1669
548	47.4597	7.43893	1.39081	1.19213	0.993438
549	47.4895	9.12117	1.56427	1.36558	1.1669
550	47.4859	9.14217	1.56427	1.36558	1.1669
551	47.4894	9.33823	1.4602	1.26151	1.06282
552	47.4916	9.39612	1.6305	1.43181	1.23312
553	47.4568	7.07712	1.40974	1.21105	1.01236
554	47.4713	7.47965	1.39712	1.19843	0.999746
555	47.4619	7.51007	1.40974	1.21105	1.01236
556	47.4645	7.57911	1.40974	1.21105	1.01236
557	47.4638	7.62756	1.43497	1.23628	1.03759
558	47.4761	8.22782	1.47912	1.28043	1.08174
559	47.4945	9.40804	1.6305	1.43181	1.23312
560	47.4886	9.467	1.63996	1.44127	1.24259
561	47.4783	7.96491	1.44758	1.24889	1.05021
562	47.4617	7.56348	1.40974	1.21105	1.01236
563	47.4723	7.79888	1.45074	1.25205	1.05336
564	47.4859	9.27862	1.40027	1.20159	1.0029
565	47.4882	9.3616	1.4602	1.26151	1.06282
566	47.4554	7.48852	1.39712	1.19843	0.999746
567	47.4679	7.92432	1.44443	1.24574	1.04705
568	47.4822	9.32871	1.4602	1.26151	1.06282
569	47.4529	7.42623	1.39081	1.19213	0.993438
570	47.4564	7.43575	1.39081	1.19213	0.993438
571	47.4603	7.6124	1.43497	1.23628	1.03759
572	47.4652	7.76617	1.46966	1.27097	1.07228
573	47.4634	7.78422	1.46966	1.27097	1.07228
574	47.4645	7.96947	1.44758	1.24889	1.05021
575	47.4743	8.17523	1.47281	1.27412	1.07544
576	47.472	8.33116	1.4602	1.26151	1.06282
577	47.4745	8.40686	1.47912	1.28043	1.08174
578	47.4811	9.25581	1.40027	1.20159	1.0029
579	47.4949	9.41959	1.57373	1.37504	1.17636
580	47.4573	7.57752	1.40974	1.21105	1.01236
581	47.467	8.16421	1.47281	1.27412	1.07544
582	47.4809	9.41155	1.6305	1.43181	1.23312
583	47.4587	7.63084	1.43497	1.23628	1.03759
584	47.4661	8.16291	1.47281	1.27412	1.07544
585	47.4819	9.20153	1.46335	1.26466	1.06598
586	47.4795	9.33925	1.4602	1.26151	1.06282
587	47.4824	9.46162	1.63996	1.44127	1.24259
588	47.4851	9.57208	1.66204	1.46335	1.26466
589	47.4563	7.59405	1.40974	1.21105	1.01236
590	47.4557	7.63765	1.43497	1.23628	1.03759
591	47.4659	7.65916	1.46966	1.27097	1.07228
592	47.4665	7.99768	1.44758	1.24889	1.05021
593	47.4851	8.14166	1.47281	1.27412	1.07544
594	47.4825	9.40886	1.6305	1.43181	1.23312
595	47.4553	7.51922	1.40974	1.21105	1.01236
596	47.4537	7.52264	1.40974	1.21105	1.01236
597	47.4706	8.53597	1.48858	1.28989	1.09121
598	47.4823	9.38162	1.4602	1.26151	1.06282
599	47.4436	7.08582	1.4192	1.22051	1.02182
600	47.4544	7.69139	1.46966	1.27097	1.07228
601	47.4629	7.69907	1.46966	1.27097	1.07228
602	47.4769	9.33872	1.4602	1.26151	1.06282
603	47.4784	9.45931	1.63996	1.44127	1.24259
604	47.4517	7.48123	1.39712	1.19843	0.999746
605	47.4535	7.58367	1.40974	1.21105	1.01236
606	47.4593	7.91201	1.44443	1.24574	1.04705
607	47.4686	8.27538	1.4602	1.26151	1.06282
608	47.476	9.04577	1.5485	1.34981	1.15113
609	47.476	9.33737	1.4602	1.26151	1.06282
610	47.4759	9.08706	1.5485	1.34981	1.15113
611	47.4751	9.33605	1.4602	1.26151	1.06282
612	47.4565	7.72592	1.46966	1.27097	1.07228
613	47.4555	7.8756	1.45074	1.25205	1.05336
614	47.4603	7.91815	1.44443	1.24574	1.04705
615	47.4619	8.24004	1.47912	1.28043	1.08174
616	47.4709	8.61987	1.5012	1.30251	1.10382
617	47.4337	6.95572	1.38766	1.18897	0.990285
618	47.4655	7.68911	1.46966	1.27097	1.07228
619	47.4462	7.49903	1.40974	1.21105	1.01236
620	47.4549	7.88023	1.45074	1.25205	1.05336
621	47.4559	7.91813	1.44443	1.24574	1.04705
622	47.4661	8.22031	1.47912	1.28043	1.08174
623	47.4692	8.24783	1.4602	1.26151	1.06282
624	47.4643	8.39312	1.47281	1.27412	1.07544
625	47.4516	7.53966	1.40974	1.21105	1.01236
626	47.452	7.60044	1.43497	1.23628	1.03759
627	47.4714	9.28718	1.40027	1.20159	1.0029
628	47.4781	9.5601	1.66204	1.46335	1.26466
629	47.4677	7.10189	1.42866	1.22997	1.03128
630	47.4432	7.41908	1.48227	1.28359	1.0849
631	47.4461	7.60165	1.43497	1.23628	1.03759
632	47.4624	8.432	1.47912	1.28043	1.08174
633	47.4736	8.96524	1.53904	1.34035	1.14167
634	47.4721	9.29538	1.4602	1.26151	1.06282
635	47.4459	7.52635	1.40974	1.21105	1.01236
636	47.465	8.79013	1.48543	1.28674	1.08805
637	47.4679	8.80818	1.52643	1.32774	1.12905
638	47.474	9.29719	1.40027	1.20159	1.0029
639	47.4722	9.34355	1.4602	1.26151	1.06282
640	47.4722	9.39874	1.6305	1.43181	1.23312
641	47.4715	9.56119	1.66204	1.46335	1.26466
642	47.4417	6.9917	1.38766	1.18897	0.990285
643	47.4434	7.43253	1.48227	1.28359	1.0849
644	47.4457	7.58961	1.40974	1.21105	1.01236
645	47.4657	8.75207	1.48543	1.28674	1.08805
646	47.4724	9.2795	1.40027	1.20159	1.0029
647	47.4705	9.32868	1.4602	1.26151	1.06282
648	47.475	9.36831	1.4602	1.26151	1.06282
649	47.4695	9.41367	1.6305	1.43181	1.23312
650	47.4512	7.66515	1.46966	1.27097	1.07228
651	47.4816	8.55564	1.5012	1.30251	1.10382
652	47.4667	8.86146	1.52958	1.33089	1.1322
653	47.4683	9.41103	1.6305	1.43181	1.23312
654	47.4692	9.61185	1.68411	1.48543	1.28674
655	47.4478	7.55861	1.40974	1.21105	1.01236
656	47.4561	7.70989	1.46966	1.27097	1.07228
657	47.4514	7.82593	1.45074	1.25205	1.05336
658	47.4531	8.04492	1.4665	1.26782	1.06913
659	47.4568	8.06862	1.4665	1.26782	1.06913
660	47.4632	8.78533	1.48543	1.28674	1.08805
661	47.4691	9.41496	1.6305	1.43181	1.23312
662	47.4699	9.31364	1.4602	1.26151	1.06282
663	47.4457	7.61179	1.4665	1.26782	1.06913
664	47.4637	8.90875	1.52958	1.33089	1.1322
665	47.4499	7.76978	1.46966	1.27097	1.07228
666	47.4618	9.00495	1.5485	1.34981	1.15113
667	47.4649	9.1328	1.56427	1.36558	1.1669
668	47.466	9.32736	1.4602	1.26151	1.06282
669	47.4701	9.33743	1.4602	1.26151	1.06282
670	47.4681	9.54844	1.63996	1.44127	1.24259
671	47.4315	7.0721	1.4192	1.22051	1.02182
672	47.441	7.47175	1.49173	1.29305	1.09436
673	47.4412	7.49129	1.49173	1.29305	1.09436
674	47.4462	7.7282	1.46966	1.27097	1.07228
675	47.4678	9.30963	1.4602	1.26151	1.06282
676	47.4646	9.3412	1.4602	1.26151	1.06282
677	47.4649	9.41086	1.6305	1.43181	1.23312
678	47.4352	7.03012	1.4192	1.22051	1.02182
679	47.433	7.2317	1.40974	1.21105	1.01236
680	47.4385	7.62304	1.4665	1.26782	1.06913
681	47.4493	7.79641	1.45074	1.25205	1.05336
682	47.4598	8.53164	1.48858	1.28989	1.09121
683	47.4704	9.45796	1.63996	1.44127	1.24259
684	47.4416	7.76616	1.44127	1.24259	1.0439
685	47.5006	7.9473	1.45389	1.2552	1.05651
686	47.4814	8.0594	1.4665	1.26782	1.06913
687	47.4463	8.06296	1.4665	1.26782	1.06913
688	47.5117	9.31129	1.47597	1.27728	1.07859
689	47.4704	9.52502	1.63996	1.44127	1.24259
690	47.4335	7.3131	1.45074	1.25205	1.05336
691	47.4385	7.60051	1.4665	1.26782	1.06913
692	47.4455	7.98423	1.44758	1.24889	1.05021
693	47.4348	7.33868	1.45074	1.25205	1.05336
694	47.4496	7.81711	1.44127	1.24259	1.0439
695	47.4568	8.93515	1.52958	1.33089	1.1322
696	47.4541	8.26051	1.4602	1.26151	1.06282
697	47.4489	8.28817	1.4602	1.26151	1.06282
698	47.4587	8.69455	1.48543	1.28674	1.08805
699	47.5801	8.89347	1.52643	1.32774	1.12905
700	47.4614	9.23151	1.46335	1.26466	1.06598
701	47.4192	7.01837	1.4192	1.22051	1.02182
702	47.4412	7.78876	1.44127	1.24259	1.0439
703	47.4478	8.13043	1.4665	1.26782	1.06913
704	47.4594	8.76383	1.48543	1.28674	1.08805
705	47.4537	8.78341	1.48543	1.28674	1.08805
706	47.4598	9.34539	1.4602	1.26151	1.06282
707	47.4627	9.35116	1.4602	1.26151	1.06282
708	47.4183	7.01973	1.4192	1.22051	1.02182
709	47.4226	7.06705	1.4192	1.22051	1.02182
710	47.4351	7.70812	1.44758	1.24889	1.05021
711	47.4501	8.00456	1.44758	1.24889	1.05021
712	47.4581	9.54832	1.66204	1.46335	1.26466
713	47.4632	9.61789	1.68411	1.48543	1.28674
714	47.4335	7.40626	1.48227	1.28359	1.0849
715	47.4343	7.46303	1.49173	1.29305	1.09436
716	47.4581	8.92331	1.52958	1.33089	1.1322
717	47.463	9.61271	1.68411	1.48543	1.28674
718	47.4588	9.37563	1.4602	1.26151	1.06282
719	47.4597	9.47002	1.63996	1.44127	1.24259
720	47.4618	9.5554	1.66204	1.46335	1.26466
721	47.433	7.49384	1.49173	1.29305	1.09436
722	47.4421	7.68094	1.46335	1.26466	1.06598
723	47.4353	7.85523	1.45074	1.25205	1.05336
724	47.4526	8.78973	1.48543	1.28674	1.08805
725	47.4589	9.26859	1.40027	1.20159	1.0029
726	47.4556	9.58677	1.66204	1.46335	1.26466
727	47.4278	7.36448	1.45074	1.25205	1.05336
728	47.4344	7.85659	1.45074	1.25205	1.05336
729	47.4488	8.79696	1.52643	1.32774	1.12905
730	47.4558	8.80804	1.52643	1.32774	1.12905
731	47.4529	9.26203	1.40027	1.20159	1.0029
732	47.457	9.60406	1.68411	1.48543	1.28674
733	47.455	9.65105	1.68411	1.48543	1.28674
734	47.4175	7.01384	1.4192	1.22051	1.02182
735	47.4223	7.23284	1.40974	1.21105	1.01236
736	47.4307	7.61298	1.4665	1.26782	1.06913
737	47.4401	8.16715	1.47281	1.27412	1.07544
738	47.476	9.43633	1.6305	1.43181	1.23312
739	47.4564	9.45071	1.63996	1.44127	1.24259
740	47.4561	9.61661	1.68411	1.48543	1.28674
741	47.454	9.65569	1.68411	1.48543	1.28674
742	47.4317	7.57452	1.46966	1.27097	1.07228
743	47.4373	7.70001	1.44758	1.24889	1.05021
744	47.4536	7.74788	1.46966	1.27097	1.07228
745	47.4388	7.84757	1.45074	1.25205	1.05336
746	47.433	7.8581	1.45074	1.25205	1.05336
747	47.4531	9.65835	1.68411	1.48543	1.28674
748	47.426	7.32611	1.45074	1.25205	1.05336
749	47.4267	7.48656	1.49173	1.29305	1.09436
750	47.4297	7.59469	1.46966	1.27097	1.07228
751	47.451	8.19305	1.47281	1.27412	1.07544
752	47.4443	8.47499	1.4602	1.26151	1.06282
753	47.4534	9.59127	1.66204	1.46335	1.26466
754	47.4369	8.16514	1.47281	1.27412	1.07544
755	47.4504	9.25772	1.40027	1.20159	1.0029
756	47.4575	9.45437	1.6305	1.43181	1.23312
757	47.4301	7.69731	1.44758	1.24889	1.05021
758	47.4481	7.95218	1.44443	1.24574	1.04705
759	47.4582	8.35105	1.47281	1.27412	1.07544
760	47.4505	8.7419	1.48543	1.28674	1.08805
761	47.4483	8.7634	1.48543	1.28674	1.08805
762	47.4485	8.86963	1.52958	1.33089	1.1322
763	47.457	9.51849	1.63996	1.44127	1.24259
764	47.4538	9.545	1.63996	1.44127	1.24259
765	47.4514	9.65978	1.68411	1.48543	1.28674
766	47.4335	8.10037	1.4665	1.26782	1.06913
767	47.4271	7.70478	1.44758	1.24889	1.05021
768	47.425	7.70326	1.44758	1.24889	1.05021
769	47.4346	7.93457	1.44443	1.24574	1.04705
770	47.4455	8.84326	1.52958	1.33089	1.1322
771	47.4435	8.85994	1.60212	1.40343	1.20474
772	47.4507	9.6101	1.68411	1.48543	1.28674
773	47.449	9.65909	1.68411	1.48543	1.28674
774	47.4167	7.23956	1.40974	1.21105	1.01236
775	47.4205	7.30142	1.45074	1.25205	1.05336
776	47.4445	9.023	1.59581	1.39712	1.19843
777	47.4481	9.65782	1.68411	1.48543	1.28674
778	47.4119	7.08461	1.4192	1.22051	1.02182
779	47.4216	7.33834	1.45074	1.25205	1.05336
780	47.4242	7.67733	1.46335	1.26466	1.06598
781	47.4332	8.16391	1.47281	1.27412	1.07544
782	47.4379	8.3902	1.46966	1.27097	1.07228
783	47.4512	8.83735	1.52643	1.32774	1.12905
784	47.447	9.25944	1.40027	1.20159	1.0029
785	47.4608	9.36209	1.4602	1.26151	1.06282
786	47.4546	9.53572	1.63996	1.44127	1.24259
787	47.4465	9.57633	1.66204	1.46335	1.26466
788	47.4472	9.65654	1.68411	1.48543	1.28674
789	47.4167	7.31424	1.45074	1.25205	1.05336
790	47.4141	7.34269	1.45074	1.25205	1.05336
791	47.417	7.36003	1.45074	1.25205	1.05336
792	47.4217	7.67426	1.46335	1.26466	1.06598
793	47.4388	8.26151	1.48543	1.28674	1.08805
794	47.422	7.57757	1.46966	1.27097	1.07228
795	47.4223	7.65651	1.46335	1.26466	1.06598
796	47.4207	7.67298	1.46335	1.26466	1.06598
797	47.4318	8.17354	1.47281	1.27412	1.07544
798	47.4444	8.33881	1.48227	1.28359	1.0849
799	47.4449	8.81101	1.58635	1.38766	1.18897
800	47.442	8.87118	1.60212	1.40343	1.20474
801	47.4556	9.41251	1.6305	1.43181	1.23312
802	47.4523	9.57293	1.66204	1.46335	1.26466
803	47.4501	9.65468	1.68411	1.48543	1.28674
804	47.4229	7.6194	1.4665	1.26782	1.06913
805	47.4373	7.64842	1.4665	1.26782	1.06913
806	47.4198	7.67169	1.46335	1.26466	1.06598
807	47.4251	7.75355	1.44127	1.24259	1.0439
808	47.4248	7.76374	1.44127	1.24259	1.0439
809	47.4395	8.04256	1.4665	1.26782	1.06913
810	47.4473	9.59374	1.66204	1.46335	1.26466
811	47.4441	9.65046	1.74719	1.5485	1.34981
812	47.4192	7.60263	1.4665	1.26782	1.06913
813	47.4211	7.63732	1.4665	1.26782	1.06913
814	47.422	7.75866	1.44127	1.24259	1.0439
815	47.4369	8.29844	1.48227	1.28359	1.0849
816	47.4468	9.3865	1.4602	1.26151	1.06282
817	47.4439	9.62449	1.74719	1.5485	1.34981
818	47.4118	7.39374	1.45074	1.25205	1.05336
819	47.4182	7.48637	1.49173	1.29305	1.09436
820	47.4383	8.82692	1.58635	1.38766	1.18897
821	47.4412	8.90982	1.60212	1.40343	1.20474
822	47.4421	9.57222	1.68727	1.48858	1.28989
823	47.3981	6.9136	1.39397	1.19528	0.996592
824	47.4218	7.70046	1.44758	1.24889	1.05021
825	47.4328	8.08397	1.4665	1.26782	1.06913
826	47.4482	8.12749	1.47281	1.27412	1.07544
827	47.3973	6.91221	1.39397	1.19528	0.996592
828	47.4042	7.16243	1.40974	1.21105	1.01236
829	47.4294	8.20801	1.48543	1.28674	1.08805
830	47.4421	8.23268	1.48543	1.28674	1.08805
831	47.4425	8.79102	1.52012	1.32143	1.12274
832	47.4361	8.90568	1.60212	1.40343	1.20474
833	47.4403	9.56578	1.68727	1.48858	1.28989
834	47.4426	9.64223	1.74719	1.5485	1.34981
835	47.411	7.34182	1.45074	1.25205	1.05336
836	47.416	7.61551	1.4665	1.26782	1.06913
837	47.432	7.72827	1.44758	1.24889	1.05021
838	47.431	8.4089	1.46966	1.27097	1.07228
839	47.4407	9.62509	1.74719	1.5485	1.34981
840	47.4389	9.64614	1.74719	1.5485	1.34981
841	47.4023	7.19566	1.40974	1.21105	1.01236
842	47.4249	8.01045	1.44758	1.24889	1.05021
843	47.4239	8.0796	1.4665	1.26782	1.06913
844	47.4255	8.32599	1.48227	1.28359	1.0849
845	47.4327	8.69597	1.53273	1.33405	1.13536
846	47.4398	9.36374	1.59266	1.39397	1.19528
847	47.4015	7.20081	1.40974	1.21105	1.01236
848	47.4156	7.71159	1.44758	1.24889	1.05021
849	47.4246	8.32734	1.48227	1.28359	1.0849
850	47.4375	8.9285	1.60212	1.40343	1.20474
851	47.4198	7.99133	1.44443	1.24574	1.04705
852	47.4454	8.88976	1.60212	1.40343	1.20474
853	47.4309	8.8916	1.60212	1.40343	1.20474
854	47.443	9.27908	1.45704	1.25836	1.05967
855	47.4272	8.33155	1.48227	1.28359	1.0849
856	47.4305	8.92854	1.60212	1.40343	1.20474
857	47.4338	9.31895	1.59266	1.39397	1.19528
858	47.3995	7.16087	1.40974	1.21105	1.01236
859	47.4244	7.54812	1.49173	1.29305	1.09436
860	47.4145	7.85779	1.45074	1.25205	1.05336
861	47.4194	8.08015	1.4665	1.26782	1.06913
862	47.4185	8.08593	1.4665	1.26782	1.06913
863	47.4233	8.16491	1.47281	1.27412	1.07544
864	47.4364	9.62523	1.74719	1.5485	1.34981
865	47.426	7.98098	1.44443	1.24574	1.04705
866	47.5012	8.46215	1.4602	1.26151	1.06282
867	47.4388	9.58592	1.68727	1.48858	1.28989
868	47.4058	7.37431	1.45074	1.25205	1.05336
869	47.4136	7.86595	1.45074	1.25205	1.05336
870	47.4167	8.08916	1.4665	1.26782	1.06913
871	47.4221	8.13928	1.4665	1.26782	1.06913
872	47.4492	8.3968	1.46966	1.27097	1.07228
873	47.427	8.85391	1.60212	1.40343	1.20474
874	47.4308	9.32001	1.59266	1.39397	1.19528
875	47.41	7.5922	1.46966	1.27097	1.07228
876	47.4007	7.35724	1.45074	1.25205	1.05336
877	47.4198	8.05861	1.4665	1.26782	1.06913
878	47.4184	8.11175	1.4665	1.26782	1.06913
879	47.4248	8.15388	1.47281	1.27412	1.07544
880	47.4253	8.70655	1.52012	1.32143	1.12274
881	47.4177	7.42138	1.48227	1.28359	1.0849
882	47.4023	7.4526	1.49173	1.29305	1.09436
883	47.4058	7.48707	1.49173	1.29305	1.09436
884	47.4074	7.57185	1.46966	1.27097	1.07228
885	47.4131	7.69106	1.46335	1.26466	1.06598
886	47.4191	8.17388	1.47281	1.27412	1.07544
887	47.431	9.23738	1.44443	1.24574	1.04705
888	47.4302	9.26246	1.45704	1.25836	1.05967
889	47.4394	9.35301	1.59266	1.39397	1.19528
890	47.4331	9.64587	1.74719	1.5485	1.34981
891	47.3854	6.90896	1.43812	1.23943	1.04074
892	47.4013	7.26548	1.41604	1.21736	1.01867
893	47.401	7.39261	1.45074	1.25205	1.05336
894	47.4224	8.56323	1.54535	1.34666	1.14797
895	47.4302	9.32502	1.59266	1.39397	1.19528
896	47.431	9.61988	1.74719	1.5485	1.34981
897	47.3978	7.41102	1.48227	1.28359	1.0849
898	47.4092	7.93284	1.44443	1.24574	1.04705
899	47.415	8.12362	1.4665	1.26782	1.06913
900	47.4204	8.44357	1.46966	1.27097	1.07228
901	47.4698	8.63605	1.5012	1.30251	1.10382
902	47.4263	8.8983	1.60212	1.40343	1.20474
903	47.4263	9.32069	1.59266	1.39397	1.19528
904	47.4351	9.60564	1.74719	1.5485	1.34981
905	47.3969	7.41377	1.48227	1.28359	1.0849
906	47.4067	7.61511	1.4665	1.26782	1.06913
907	47.404	7.73598	1.44758	1.24889	1.05021
908	47.4205	8.5264	1.52643	1.32774	1.12905
909	47.4279	9.64792	1.74719	1.5485	1.34981
910	47.4017	7.60321	1.4665	1.26782	1.06913
911	47.408	7.67485	1.46335	1.26466	1.06598
912	47.4032	7.73734	1.44758	1.24889	1.05021
913	47.4207	8.23357	1.48543	1.28674	1.08805
914	47.4254	8.48782	1.4602	1.26151	1.06282
915	47.4268	8.58037	1.54535	1.34666	1.14797
916	47.4323	9.33182	1.59266	1.39397	1.19528
917	47.3924	7.30343	1.53589	1.3372	1.13851
918	47.4046	7.74146	1.44758	1.24889	1.05021
919	47.4049	7.78574	1.44127	1.24259	1.0439
920	47.4123	7.96383	1.44443	1.24574	1.04705
921	47.4184	8.40714	1.46966	1.27097	1.07228
922	47.4241	8.84845	1.60212	1.40343	1.20474
923	47.4283	9.44449	1.6305	1.43181	1.23312
924	47.3954	7.47021	1.49173	1.29305	1.09436
925	47.4172	8.42663	1.46966	1.27097	1.07228
926	47.4232	8.60441	1.54535	1.34666	1.14797
927	47.4187	8.85145	1.60212	1.40343	1.20474
928	47.4064	7.92396	1.44443	1.24574	1.04705
929	47.409	7.97317	1.44443	1.24574	1.04705
930	47.4118	8.17173	1.47281	1.27412	1.07544
931	47.4097	8.23186	1.48543	1.28674	1.08805
932	47.4099	8.25436	1.48543	1.28674	1.08805
933	47.4468	8.97647	1.53904	1.34035	1.14167
934	47.4228	9.48629	1.69042	1.49173	1.29305
935	47.4447	9.4821	1.69042	1.49173	1.29305
936	47.3793	6.89401	1.43812	1.23943	1.04074
937	47.4026	7.67577	1.46335	1.26466	1.06598
938	47.4094	8.0593	1.4665	1.26782	1.06913
939	47.4211	9.32888	1.59266	1.39397	1.19528
940	47.4009	7.56107	1.46966	1.27097	1.07228
941	47.4053	7.71932	1.44758	1.24889	1.05021
942	47.4093	8.14863	1.47281	1.27412	1.07544
943	47.4088	8.22283	1.48543	1.28674	1.08805
944	47.4157	8.46613	1.4602	1.26151	1.06282
945	47.3895	7.31407	1.53589	1.3372	1.13851
946	47.3972	7.46777	1.49173	1.29305	1.09436
947	47.3977	7.63272	1.4665	1.26782	1.06913
948	47.4157	8.89194	1.60212	1.40343	1.20474
949	47.3885	6.95972	1.44443	1.24574	1.04705
950	47.3846	7.19061	1.49489	1.2962	1.09751
951	47.3941	7.39875	1.53589	1.3372	1.13851
952	47.402	7.77606	1.44127	1.24259	1.0439
953	47.4269	7.89058	1.45074	1.25205	1.05336
954	47.4068	8.11345	1.4665	1.26782	1.06913
955	47.4216	9.1816	1.44443	1.24574	1.04705
956	47.4105	7.06834	1.4192	1.22051	1.02182
957	47.3973	7.57497	1.46966	1.27097	1.07228
958	47.407	8.23793	1.48543	1.28674	1.08805
959	47.4085	8.32293	1.48227	1.28359	1.0849
960	47.419	8.87895	1.60212	1.40343	1.20474
961	47.4213	9.15974	1.44443	1.24574	1.04705
962	47.4219	9.47135	1.69042	1.49173	1.29305
963	47.3953	7.58544	1.46966	1.27097	1.07228
964	47.3968	7.65314	1.46335	1.26466	1.06598
965	47.4145	8.37851	1.46966	1.27097	1.07228
966	47.3928	7.67291	1.44443	1.24574	1.04705
967	47.4061	8.08072	1.4665	1.26782	1.06913
968	47.3935	7.17995	1.49489	1.2962	1.09751
969	47.4066	8.50397	1.52643	1.32774	1.12905
970	47.4067	8.51209	1.52643	1.32774	1.12905
971	47.3799	7.05953	1.43497	1.23628	1.03759
972	47.3948	7.55212	1.47912	1.28043	1.08174
973	47.4178	9.61206	1.74719	1.5485	1.34981
974	47.411	7.52064	1.49173	1.29305	1.09436
975	47.3906	7.69411	1.44443	1.24574	1.04705
976	47.3945	7.74044	1.44127	1.24259	1.0439
977	47.404	8.16613	1.47281	1.27412	1.07544
978	47.4194	8.95242	1.58635	1.38766	1.18897
979	47.4171	8.968	1.58635	1.38766	1.18897
980	47.3797	7.12723	1.49489	1.2962	1.09751
981	47.3888	7.65445	1.44443	1.24574	1.04705
982	47.3905	7.67401	1.44443	1.24574	1.04705
983	47.4156	7.7964	1.44127	1.24259	1.0439
984	47.4018	8.27291	1.48543	1.28674	1.08805
985	47.4082	8.43909	1.46966	1.27097	1.07228
986	47.3872	7.50722	1.5075	1.30882	1.11013
987	47.3905	7.78035	1.44127	1.24259	1.0439
988	47.3997	8.11974	1.4665	1.26782	1.06913
989	47.404	8.45393	1.4602	1.26151	1.06282
990	47.4237	9.14108	1.61158	1.41289	1.2142
991	47.3778	7.16206	1.49489	1.2962	1.09751
992	47.4092	8.19656	1.48543	1.28674	1.08805
993	47.4	8.3638	1.46966	1.27097	1.07228
994	47.4128	8.90114	1.60212	1.40343	1.20474
995	47.4299	9.57219	1.68727	1.48858	1.28989
996	47.3736	7.02254	1.43497	1.23628	1.03759
997	47.3732	7.11513	1.49489	1.2962	1.09751
998	47.3843	7.35156	1.53589	1.3372	1.13851
999	47.3947	7.84746	1.45704	1.25836	1.05967
1000	47.4035	8.5095	1.52643	1.32774	1.12905
1001	47.4132	9.20785	1.44443	1.24574	1.04705
1002	47.3854	7.63776	1.46335	1.26466	1.06598
1003	47.4944	9.11593	1.44443	1.24574	1.04705
1004	47.415	9.32303	1.59266	1.39397	1.19528
1005	47.3694	6.96748	1.44443	1.24574	1.04705
1006	47.3818	7.54503	1.5075	1.30882	1.11013
1007	47.4058	8.86442	1.60212	1.40343	1.20474
1008	47.4096	8.88591	1.60212	1.40343	1.20474
1009	47.4207	8.92304	1.60212	1.40343	1.20474
1010	47.4107	9.38057	1.59266	1.39397	1.19528
1011	47.4135	9.45259	1.69042	1.49173	1.29305
1012	47.4108	9.55991	1.68727	1.48858	1.28989
1013	47.3696	7.00536	1.43497	1.23628	1.03759
1014	47.383	7.53832	1.5075	1.30882	1.11013
1015	47.3994	7.63483	1.46335	1.26466	1.06598
1016	47.3848	7.65889	1.44443	1.24574	1.04705
1017	47.4084	7.72493	1.44127	1.24259	1.0439
1018	47.389	7.76226	1.44127	1.24259	1.0439
1019	47.4016	7.86541	1.45074	1.25205	1.05336
1020	47.4071	8.94269	1.60212	1.40343	1.20474
1021	47.3744	7.14111	1.49489	1.2962	1.09751
1022	47.374	7.16959	1.49489	1.2962	1.09751
1023	47.3832	7.63073	1.46335	1.26466	1.06598
1024	47.4116	8.64563	1.53273	1.33405	1.13536
1025	47.4028	8.87055	1.60212	1.40343	1.20474
1026	47.4084	9.56841	1.68727	1.48858	1.28989
1027	47.4167	9.65114	1.74719	1.5485	1.34981
1028	47.367	7.03652	1.43497	1.23628	1.03759
1029	47.383	7.64396	1.46335	1.26466	1.06598
1030	47.4031	8.9298	1.60212	1.40343	1.20474
1031	47.4076	9.41053	1.6305	1.43181	1.23312
1032	47.4057	9.51294	1.69042	1.49173	1.29305
1033	47.3702	7.12972	1.49489	1.2962	1.09751
1034	47.3996	7.28541	1.41604	1.21736	1.01867
1035	47.3833	7.40513	1.53273	1.33405	1.13536
1036	47.3811	7.44569	1.5075	1.30882	1.11013
1037	47.4037	8.87929	1.60212	1.40343	1.20474
1038	47.3759	7.3403	1.53589	1.3372	1.13851
1039	47.3913	7.67112	1.44443	1.24574	1.04705
1040	47.3956	8.12839	1.47597	1.27728	1.07859
1041	47.3993	8.83513	1.58635	1.38766	1.18897
1042	47.4059	9.50397	1.69042	1.49173	1.29305
1043	47.3824	7.56949	1.47912	1.28043	1.08174
1044	47.3797	7.62373	1.46335	1.26466	1.06598
1045	47.389	8.03284	1.4665	1.26782	1.06913
1046	47.3979	8.83661	1.58635	1.38766	1.18897
1047	47.4006	8.95589	1.58635	1.38766	1.18897
1048	47.4018	9.29338	1.45704	1.25836	1.05967
1049	47.3997	9.10543	1.61158	1.41289	1.2142
1050	47.4063	9.34944	1.59266	1.39397	1.19528
1051	47.4016	9.40839	1.6305	1.43181	1.23312
1052	47.3653	7.16039	1.49489	1.2962	1.09751
1053	47.3824	7.76236	1.44127	1.24259	1.0439
1054	47.3737	7.50798	1.5075	1.30882	1.11013
1055	47.3775	7.66465	1.44443	1.24574	1.04705
1056	47.3846	7.83635	1.44127	1.24259	1.0439
1057	47.3986	8.96339	1.58635	1.38766	1.18897
1058	47.3738	7.52042	1.5075	1.30882	1.11013
1059	47.3731	7.55851	1.47912	1.28043	1.08174
1060	47.3754	7.57075	1.47912	1.28043	1.08174
1061	47.37	6.93022	1.43812	1.23943	1.04074
1062	47.3774	7.64161	1.46335	1.26466	1.06598
1063	47.3796	7.73983	1.44127	1.24259	1.0439
1064	47.3944	8.37839	1.44127	1.24259	1.0439
1065	47.396	8.67086	1.53273	1.33405	1.13536
1066	47.3961	8.87582	1.60212	1.40343	1.20474
1067	47.3724	7.60237	1.46335	1.26466	1.06598
1068	47.3766	7.68401	1.44443	1.24574	1.04705
1069	47.3762	7.72078	1.44127	1.24259	1.0439
1070	47.3788	7.75152	1.44127	1.24259	1.0439
1071	47.397	8.86598	1.59896	1.40027	1.20159
1072	47.3555	6.88619	1.43812	1.23943	1.04074
1073	47.3605	7.07631	1.43497	1.23628	1.03759
1074	47.3637	7.16667	1.49489	1.2962	1.09751
1075	47.3726	7.60909	1.46335	1.26466	1.06598
1076	47.3881	8.00818	1.4665	1.26782	1.06913
1077	47.3845	8.10519	1.47597	1.27728	1.07859
1078	47.3916	8.45871	1.44443	1.24574	1.04705
1079	47.3991	8.94287	1.60212	1.40343	1.20474
1080	47.3968	9.50777	1.69042	1.49173	1.29305
1081	47.3704	7.54958	1.47912	1.28043	1.08174
1082	47.3739	7.76451	1.44127	1.24259	1.0439
1083	47.3985	9.49376	1.69042	1.49173	1.29305
1084	47.379	8.09272	1.47597	1.27728	1.07859
1085	47.3789	8.11901	1.47597	1.27728	1.07859
1086	47.3835	8.33003	1.47597	1.27728	1.07859
1087	47.3904	8.94315	1.60212	1.40343	1.20474
1088	47.3912	9.06851	1.64312	1.44443	1.24574
1089	47.4024	9.28307	1.45704	1.25836	1.05967
1090	47.3969	9.66542	1.74719	1.5485	1.34981
1091	47.3585	7.17055	1.49489	1.2962	1.09751
1092	47.3775	7.49869	1.5075	1.30882	1.11013
1093	47.3699	7.64805	1.44443	1.24574	1.04705
1094	47.3727	7.69549	1.44127	1.24259	1.0439
1095	47.3781	7.98771	1.46335	1.26466	1.06598
1096	47.3779	8.11696	1.47597	1.27728	1.07859
1097	47.3937	8.95283	1.63681	1.43812	1.23943
1098	47.3924	8.96435	1.63681	1.43812	1.23943
1099	47.3657	7.11547	1.49489	1.2962	1.09751
1100	47.3934	9.67274	1.78188	1.58319	1.38451
1101	47.3941	9.67258	1.78188	1.58319	1.38451
1102	47.3688	7.59837	1.46335	1.26466	1.06598
1103	47.3799	8.33929	1.47597	1.27728	1.07859
1104	47.392	9.67463	1.78188	1.58319	1.38451
1105	47.3623	7.06756	1.43497	1.23628	1.03759
1106	47.3785	7.8596	1.45704	1.25836	1.05967
1107	47.3542	7.0844	1.43497	1.23628	1.03759
1108	47.3541	7.11389	1.49489	1.2962	1.09751
1109	47.3728	7.97651	1.46335	1.26466	1.06598
1110	47.3849	8.5889	1.53273	1.33405	1.13536
1111	47.393	8.83002	1.59896	1.40027	1.20159
1112	47.3954	9.3615	1.70304	1.50435	1.30566
1113	47.3576	7.21275	1.49489	1.2962	1.09751
1114	47.3672	7.67138	1.44443	1.24574	1.04705
1115	47.3806	8.59224	1.53273	1.33405	1.13536
1116	47.399	9.25046	1.60212	1.40343	1.20474
1117	47.3654	7.60977	1.46335	1.26466	1.06598
1118	47.3866	8.87906	1.59896	1.40027	1.20159
1119	47.4149	9.51216	1.69042	1.49173	1.29305
1120	47.3692	7.74872	1.44127	1.24259	1.0439
1121	47.3689	7.85829	1.45704	1.25836	1.05967
1122	47.3731	7.90085	1.46335	1.26466	1.06598
1123	47.3701	7.97149	1.46335	1.26466	1.06598
1124	47.3747	8.02285	1.4665	1.26782	1.06913
1125	47.3523	7.06554	1.43497	1.23628	1.03759
1126	47.3603	7.58313	1.47912	1.28043	1.08174
1127	47.3795	8.12931	1.47597	1.27728	1.07859
1128	47.386	8.86699	1.59896	1.40027	1.20159
1129	47.3863	8.89405	1.60212	1.40343	1.20474
1130	47.3514	7.16058	1.49489	1.2962	1.09751
1131	47.3803	8.86208	1.59896	1.40027	1.20159
1132	47.3831	9.17568	1.55796	1.35928	1.16059
1133	47.3873	9.35928	1.70304	1.50435	1.30566
1134	47.3856	9.44721	1.74404	1.54535	1.34666
1135	47.3947	9.46053	1.74404	1.54535	1.34666
1136	47.3976	9.56315	1.7535	1.55481	1.35612
1137	47.3583	7.56508	1.47912	1.28043	1.08174
1138	47.3613	7.59239	1.47912	1.28043	1.08174
1139	47.3793	8.86351	1.59896	1.40027	1.20159
1140	47.3818	8.93438	1.60212	1.40343	1.20474
1141	47.3642	7.76951	1.44127	1.24259	1.0439
1142	47.3725	8.39792	1.44127	1.24259	1.0439
1143	47.3823	8.95113	1.63681	1.43812	1.23943
1144	47.3509	7.08137	1.49489	1.2962	1.09751
1145	47.3925	7.97272	1.44758	1.24889	1.05021
1146	47.3875	8.61934	1.59266	1.39397	1.19528
1147	47.381	8.8758	1.59896	1.40027	1.20159
1148	47.3907	8.91188	1.60212	1.40343	1.20474
1149	47.3492	7.11698	1.49489	1.2962	1.09751
1150	47.3513	7.178	1.49489	1.2962	1.09751
1151	47.393	9.52028	1.74404	1.54535	1.34666
1152	47.3879	9.66916	1.78188	1.58319	1.38451
1153	47.3827	7.87411	1.45704	1.25836	1.05967
1154	47.3652	7.98733	1.46335	1.26466	1.06598
1155	47.3731	8.47502	1.44443	1.24574	1.04705
1156	47.3709	8.47404	1.44443	1.24574	1.04705
1157	47.371	8.48266	1.44443	1.24574	1.04705
1158	47.3746	8.58263	1.53273	1.33405	1.13536
1159	47.3877	9.67515	1.78188	1.58319	1.38451
1160	47.3695	8.46511	1.44443	1.24574	1.04705
1161	47.3805	9.66929	1.78188	1.58319	1.38451
1162	47.3545	7.55376	1.47912	1.28043	1.08174
1163	47.3654	7.58042	1.47912	1.28043	1.08174
1164	47.353	7.60572	1.46335	1.26466	1.06598
1165	47.3668	8.19583	1.48227	1.28359	1.0849
1166	47.3773	9.41995	1.70934	1.51066	1.31197
1167	47.3693	7.72955	1.44443	1.24574	1.04705
1168	47.3592	7.86892	1.45704	1.25836	1.05967
1169	47.3659	8.20788	1.49489	1.2962	1.09751
1170	47.349	7.52401	1.5075	1.30882	1.11013
1171	47.3544	7.53581	1.5075	1.30882	1.11013
1172	47.3585	7.82446	1.44127	1.24259	1.0439
1173	47.3875	8.70847	1.59896	1.40027	1.20159
1174	47.3443	7.15636	1.5485	1.34981	1.15113
1175	47.3605	7.94229	1.46335	1.26466	1.06598
1176	47.3713	8.96548	1.63681	1.43812	1.23943
1177	47.3761	9.22777	1.40974	1.21105	1.01236
1178	47.3764	9.66744	1.78188	1.58319	1.38451
1179	47.3383	7.06553	1.52012	1.32143	1.12274
1180	47.3661	8.30771	1.47597	1.27728	1.07859
1181	47.3735	8.66861	1.59896	1.40027	1.20159
1182	47.3874	9.30514	1.70304	1.50435	1.30566
1183	47.3635	8.29847	1.47597	1.27728	1.07859
1184	47.3505	7.62098	1.46335	1.26466	1.06598
1185	47.3528	7.70807	1.44127	1.24259	1.0439
1186	47.3559	7.78984	1.44127	1.24259	1.0439
1187	47.3491	7.59565	1.46335	1.26466	1.06598
1188	47.3705	9.22815	1.40974	1.21105	1.01236
1189	47.3366	7.14029	1.5485	1.34981	1.15113
1190	47.3678	8.0691	1.47597	1.27728	1.07859
1191	47.3638	8.67657	1.59896	1.40027	1.20159
1192	47.371	9.28655	1.60212	1.40343	1.20474
1193	47.3716	9.44123	1.70934	1.51066	1.31197
1194	47.3333	7.14545	1.5485	1.34981	1.15113
1195	47.3509	7.81702	1.44127	1.24259	1.0439
1196	47.359	7.96983	1.46335	1.26466	1.06598
1197	47.3521	7.87043	1.45704	1.25836	1.05967
1198	47.4015	8.30667	1.47597	1.27728	1.07859
1199	47.3452	7.52935	1.44443	1.24574	1.04705
1200	47.3594	8.33109	1.47597	1.27728	1.07859
1201	47.3756	8.43033	1.44127	1.24259	1.0439
1202	47.3639	8.94992	1.63681	1.43812	1.23943
1203	47.3629	8.62834	1.59266	1.39397	1.19528
1204	47.3598	8.65358	1.59896	1.40027	1.20159
1205	47.3266	7.02566	1.52643	1.32774	1.12905
1206	47.327	7.04147	1.52643	1.32774	1.12905
1207	47.342	7.54494	1.44443	1.24574	1.04705
1208	47.3452	7.5591	1.47912	1.28043	1.08174
1209	47.3501	7.68307	1.44443	1.24574	1.04705
1210	47.3534	8.09033	1.47597	1.27728	1.07859
1211	47.3612	8.607	1.59266	1.39397	1.19528
1212	47.3589	8.65501	1.59896	1.40027	1.20159
1213	47.363	8.88348	1.59896	1.40027	1.20159
1214	47.3702	9.49229	1.74404	1.54535	1.34666
1215	47.3495	8.08756	1.47597	1.27728	1.07859
1216	47.3578	8.47136	1.44443	1.24574	1.04705
1217	47.3673	9.43291	1.70934	1.51066	1.31197
1218	47.3792	8.23082	1.49489	1.2962	1.09751
1219	47.4004	9.42524	1.6305	1.43181	1.23312
1220	47.3661	9.62395	1.78188	1.58319	1.38451
1221	47.3534	8.44464	1.44127	1.24259	1.0439
1222	47.3636	8.9671	1.63681	1.43812	1.23943
1223	47.3689	9.30009	1.70304	1.50435	1.30566
1224	47.3657	7.2063	1.5485	1.34981	1.15113
1225	47.3416	7.69054	1.43812	1.23943	1.04074
1226	47.3685	8.15197	1.47597	1.27728	1.07859
1227	47.3595	8.68462	1.59896	1.40027	1.20159
1228	47.3591	9.10339	1.55796	1.35928	1.16059
1229	47.3247	7.02427	1.52643	1.32774	1.12905
1230	47.3267	7.14473	1.5485	1.34981	1.15113
1231	47.3413	7.59016	1.44127	1.24259	1.0439
1232	47.3465	7.71582	1.44127	1.24259	1.0439
1233	47.3648	8.28322	1.49489	1.2962	1.09751
1234	47.3606	8.87473	1.59896	1.40027	1.20159
1235	47.3581	9.102	1.55796	1.35928	1.16059
1236	47.3624	9.14067	1.55796	1.35928	1.16059
1237	47.337	7.56567	1.44127	1.24259	1.0439
1238	47.3438	7.83999	1.44127	1.24259	1.0439
1239	47.3495	7.99496	1.46335	1.26466	1.06598
1240	47.369	8.70152	1.59896	1.40027	1.20159
1241	47.332	7.41095	1.47912	1.28043	1.08174
1242	47.3678	8.92129	1.60212	1.40343	1.20474
1243	47.3329	7.46179	1.47912	1.28043	1.08174
1244	47.3468	7.96119	1.49173	1.29305	1.09436
1245	47.359	8.82782	1.59896	1.40027	1.20159
1246	47.3589	9.19583	1.40974	1.21105	1.01236
1247	47.3387	7.10404	1.5485	1.34981	1.15113
1248	47.3234	7.2434	1.5485	1.34981	1.15113
1249	47.336	7.50027	1.44443	1.24574	1.04705
1250	47.3554	8.91538	1.60212	1.40343	1.20474
1251	47.3587	9.52652	1.74404	1.54535	1.34666
1252	47.3279	7.17486	1.5485	1.34981	1.15113
1253	47.3329	7.54968	1.44127	1.24259	1.0439
1254	47.3351	7.59266	1.44127	1.24259	1.0439
1255	47.3601	9.17485	1.55796	1.35928	1.16059
1256	47.3563	9.52403	1.74404	1.54535	1.34666
1257	47.3378	7.98087	1.49173	1.29305	1.09436
1258	47.3571	9.61207	1.78188	1.58319	1.38451
1259	47.3294	7.55979	1.44127	1.24259	1.0439
1260	47.346	8.0594	1.48543	1.28674	1.08805
1261	47.351	8.43114	1.44127	1.24259	1.0439
1262	47.3563	8.88655	1.59896	1.40027	1.20159
1263	47.3189	7.0896	1.52012	1.32143	1.12274
1264	47.3233	7.29948	1.54535	1.34666	1.14797
1265	47.3489	7.35107	1.51066	1.31197	1.11328
1266	47.3383	7.72992	1.4602	1.26151	1.06282
1267	47.3504	8.46323	1.44443	1.24574	1.04705
1268	47.3579	9.15557	1.55796	1.35928	1.16059
1269	47.3127	7.01565	1.52643	1.32774	1.12905
1270	47.343	7.76831	1.4602	1.26151	1.06282
1271	47.3523	8.95138	1.63681	1.43812	1.23943
1272	47.3162	7.15577	1.5485	1.34981	1.15113
1273	47.3261	7.55018	1.44127	1.24259	1.0439
1274	47.3317	7.66339	1.43812	1.23943	1.04074
1275	47.3149	7.01865	1.52643	1.32774	1.12905
1276	47.3233	7.39835	1.47912	1.28043	1.08174
1277	47.3263	7.53793	1.44443	1.24574	1.04705
1278	47.3338	7.68114	1.43812	1.23943	1.04074
1279	47.3399	8.08037	1.48543	1.28674	1.08805
1280	47.3472	8.93444	1.60212	1.40343	1.20474
1281	47.3494	9.24768	1.60212	1.40343	1.20474
1282	47.3103	7.01414	1.52643	1.32774	1.12905
1283	47.3262	7.51633	1.44443	1.24574	1.04705
1284	47.3342	7.9259	1.49173	1.29305	1.09436
1285	47.3163	7.02778	1.52643	1.32774	1.12905
1286	47.3133	7.03744	1.52643	1.32774	1.12905
1287	47.3343	7.94658	1.49173	1.29305	1.09436
1288	47.3359	8.06082	1.48543	1.28674	1.08805
1289	47.3485	8.96333	1.63681	1.43812	1.23943
1290	47.3262	7.46809	1.47912	1.28043	1.08174
1291	47.3237	7.63906	1.44127	1.24259	1.0439
1292	47.3302	7.74095	1.4602	1.26151	1.06282
1293	47.3502	9.60387	1.78188	1.58319	1.38451
1294	47.3243	7.14968	1.5485	1.34981	1.15113
1295	47.3201	7.36938	1.51066	1.31197	1.11328
1296	47.3262	7.57223	1.44127	1.24259	1.0439
1297	47.3296	7.70806	1.4602	1.26151	1.06282
1298	47.347	8.92012	1.60212	1.40343	1.20474
1299	47.321	7.42685	1.47912	1.28043	1.08174
1300	47.3467	8.51566	1.53273	1.33405	1.13536
1301	47.3479	9.60166	1.78188	1.58319	1.38451
1302	47.3147	7.23758	1.5485	1.34981	1.15113
1303	47.335	7.87173	1.48858	1.28989	1.09121
1304	47.3319	7.9678	1.49173	1.29305	1.09436
1305	47.3416	8.95285	1.72511	1.52643	1.32774
1306	47.3061	7.06462	1.52012	1.32143	1.12274
1307	47.3091	7.08819	1.52012	1.32143	1.12274
1308	47.308	7.13988	1.5485	1.34981	1.15113
1309	47.3496	9.52254	1.74404	1.54535	1.34666
1310	47.3458	9.6004	1.78188	1.58319	1.38451
1311	47.3549	8.75255	1.58635	1.38766	1.18897
1312	47.3459	8.81649	1.63365	1.43497	1.23628
1313	47.3438	9.02542	1.72511	1.52643	1.32774
1314	47.3271	7.76712	1.4602	1.26151	1.06282
1315	47.3399	8.95637	1.72511	1.52643	1.32774
1316	47.322	7.86062	1.48858	1.28989	1.09121
1317	47.3399	8.91502	1.65888	1.4602	1.26151
1318	47.3434	9.59933	1.81973	1.62104	1.42235
1319	47.3062	7.03136	1.52643	1.32774	1.12905
1320	47.3251	8.07065	1.48543	1.28674	1.08805
1321	47.3992	8.7794	1.52012	1.32143	1.12274
1322	47.3115	7.05545	1.52012	1.32143	1.12274
1323	47.3118	7.29934	1.54535	1.34666	1.14797
1324	47.3428	8.48951	1.44443	1.24574	1.04705
1325	47.3416	8.7012	1.59896	1.40027	1.20159
1326	47.3417	9.12014	1.42866	1.22997	1.03128
1327	47.2999	7.03843	1.52643	1.32774	1.12905
1328	47.3129	7.10245	1.5485	1.34981	1.15113
1329	47.3062	7.12571	1.5485	1.34981	1.15113
1330	47.3098	7.17924	1.5485	1.34981	1.15113
1331	47.31	7.42685	1.47912	1.28043	1.08174
1332	47.311	7.43929	1.47912	1.28043	1.08174
1333	47.3103	7.44791	1.47912	1.28043	1.08174
1334	47.3137	7.44618	1.47912	1.28043	1.08174
1335	47.3163	7.55933	1.44127	1.24259	1.0439
1336	47.3198	7.67624	1.43812	1.23943	1.04074
1337	47.3105	7.39227	1.51066	1.31197	1.11328
1338	47.32	7.74936	1.4602	1.26151	1.06282
1339	47.3278	7.89669	1.49173	1.29305	1.09436
1340	47.3519	8.64065	1.57373	1.37504	1.17636
1341	47.34	9.59796	1.81973	1.62104	1.42235
1342	47.3219	7.42002	1.47912	1.28043	1.08174
1343	47.31	7.50472	1.44443	1.24574	1.04705
1344	47.3182	7.53586	1.44443	1.24574	1.04705
1345	47.3225	8.01811	1.49804	1.29935	1.10067
1346	47.3249	8.28022	1.48858	1.28989	1.09121
1347	47.3421	8.83238	1.63365	1.43497	1.23628
1348	47.3401	8.94211	1.65888	1.4602	1.26151
1349	47.368	9.13013	1.55796	1.35928	1.16059
1350	47.3199	8.03463	1.49804	1.29935	1.10067
1351	47.3341	9.12754	1.42866	1.22997	1.03128
1352	47.2974	7.03137	1.52643	1.32774	1.12905
1353	47.3045	7.16073	1.5485	1.34981	1.15113
1354	47.3053	7.38665	1.51066	1.31197	1.11328
1355	47.3185	7.85741	1.48858	1.28989	1.09121
1356	47.3188	8.03316	1.49804	1.29935	1.10067
1357	47.3356	8.96116	1.72511	1.52643	1.32774
1358	47.3371	9.59674	1.81973	1.62104	1.42235
1359	47.3035	7.20097	1.5485	1.34981	1.15113
1360	47.3135	7.48376	1.47912	1.28043	1.08174
1361	47.3172	7.71223	1.4602	1.26151	1.06282
1362	47.323	8.00207	1.49804	1.29935	1.10067
1363	47.2916	6.96089	1.57058	1.37189	1.1732
1364	47.2922	6.97276	1.57058	1.37189	1.1732
1365	47.298	7.17607	1.5485	1.34981	1.15113
1366	47.3051	7.41572	1.47912	1.28043	1.08174
1367	47.3445	8.99885	1.72511	1.52643	1.32774
1368	47.3346	9.59556	1.81973	1.62104	1.42235
1369	47.2902	6.94653	1.57058	1.37189	1.1732
1370	47.3078	7.48321	1.47912	1.28043	1.08174
1371	47.3055	7.49768	1.44443	1.24574	1.04705
1372	47.3152	7.93147	1.49173	1.29305	1.09436
1373	47.3147	7.99912	1.49804	1.29935	1.10067
1374	47.3148	8.00159	1.49804	1.29935	1.10067
1375	47.3179	8.07088	1.48543	1.28674	1.08805
1376	47.3184	8.20904	1.48858	1.28989	1.09121
1377	47.3359	9.10255	1.42866	1.22997	1.03128
1378	47.3374	9.12216	1.42866	1.22997	1.03128
1379	47.2892	6.94519	1.57058	1.37189	1.1732
1380	47.3043	7.4263	1.47912	1.28043	1.08174
1381	47.3269	8.59214	1.49804	1.29935	1.10067
1382	47.3286	8.93091	1.65888	1.4602	1.26151
1383	47.2883	6.9438	1.57689	1.3782	1.17951
1384	47.3033	7.26012	1.54535	1.34666	1.14797
1385	47.305	7.40445	1.47912	1.28043	1.08174
1386	47.3078	7.52816	1.44443	1.24574	1.04705
1387	47.3253	7.9612	1.49173	1.29305	1.09436
1388	47.3166	8.21042	1.48858	1.28989	1.09121
1389	47.3292	8.92263	1.65888	1.4602	1.26151
1390	47.3013	7.37438	1.51066	1.31197	1.11328
1391	47.3148	7.77939	1.4602	1.26151	1.06282
1392	47.3147	8.06282	1.48543	1.28674	1.08805
1393	47.326	8.93637	1.65888	1.4602	1.26151
1394	47.3283	8.97573	1.72511	1.52643	1.32774
1395	47.3351	9.52001	1.82288	1.62419	1.42551
1396	47.2907	6.98891	1.57058	1.37189	1.1732
1397	47.3531	8.38678	1.44127	1.24259	1.0439
1398	47.3023	7.46167	1.47912	1.28043	1.08174
1399	47.2994	7.51579	1.44443	1.24574	1.04705
1400	47.3239	8.49874	1.49804	1.29935	1.10067
1401	47.3231	8.53377	1.49804	1.29935	1.10067
1402	47.2846	6.97055	1.57058	1.37189	1.1732
1403	47.3088	8.02305	1.49804	1.29935	1.10067
1404	47.3115	8.15369	1.48858	1.28989	1.09121
1405	47.3164	8.50408	1.49804	1.29935	1.10067
1406	47.3252	9.40398	1.7945	1.59581	1.39712
1407	47.3289	9.59352	1.81973	1.62104	1.42235
1408	47.3099	7.95272	1.49173	1.29305	1.09436
1409	47.3263	8.34956	1.45074	1.25205	1.05336
1410	47.3233	9.26	1.63681	1.43812	1.23943
1411	47.2882	7.11434	1.5075	1.30882	1.11013
1412	47.3059	7.59283	1.44127	1.24259	1.0439
1413	47.3081	7.72131	1.4602	1.26151	1.06282
1414	47.3236	8.50866	1.49804	1.29935	1.10067
1415	47.322	9.02093	1.72511	1.52643	1.32774
1416	47.325	9.11703	1.42866	1.22997	1.03128
1417	47.2851	6.98917	1.57058	1.37189	1.1732
1418	47.2974	7.50698	1.44443	1.24574	1.04705
1419	47.3081	7.93647	1.49173	1.29305	1.09436
1420	47.3331	8.04072	1.48543	1.28674	1.08805
1421	47.3101	8.25427	1.48858	1.28989	1.09121
1422	47.3138	8.50927	1.49804	1.29935	1.10067
1423	47.3407	8.86957	1.63365	1.43497	1.23628
1424	47.3223	8.97988	1.72511	1.52643	1.32774
1425	47.3238	9.59155	1.81973	1.62104	1.42235
1426	47.3138	8.51419	1.49804	1.29935	1.10067
1427	47.3191	8.94176	1.65888	1.4602	1.26151
1428	47.3185	9.00354	1.72511	1.52643	1.32774
1429	47.312	8.51134	1.49804	1.29935	1.10067
1430	47.311	8.04502	1.49804	1.29935	1.10067
1431	47.2901	7.09818	1.5075	1.30882	1.11013
1432	47.2896	7.18419	1.5075	1.30882	1.11013
1433	47.294	7.40415	1.41604	1.21736	1.01867
1434	47.3208	9.59037	1.81973	1.62104	1.42235
1435	47.2815	6.96631	1.57058	1.37189	1.1732
1436	47.2966	7.56843	1.44127	1.24259	1.0439
1437	47.2793	7.07397	1.55796	1.35928	1.16059
1438	47.3043	8.02991	1.49804	1.29935	1.10067
1439	47.3225	9.5912	1.81973	1.62104	1.42235
1440	47.2896	7.13846	1.5075	1.30882	1.11013
1441	47.3118	8.60084	1.57373	1.37504	1.17636
1442	47.3162	8.98978	1.72511	1.52643	1.32774
1443	47.3181	9.58874	1.81973	1.62104	1.42235
1444	47.2771	6.95576	1.57058	1.37189	1.1732
1445	47.2791	7.07956	1.55796	1.35928	1.16059
1446	47.2779	7.09246	1.55796	1.35928	1.16059
1447	47.2872	7.24874	1.43497	1.23628	1.03759
1448	47.2852	7.35509	1.43181	1.23312	1.03444
1449	47.3067	7.99817	1.49804	1.29935	1.10067
1450	47.3018	8.12768	1.48543	1.28674	1.08805
1451	47.3329	8.11576	1.48543	1.28674	1.08805
1452	47.3165	9.58726	1.81973	1.62104	1.42235
1453	47.2761	6.9905	1.57058	1.37189	1.1732
1454	47.2773	7.07188	1.55796	1.35928	1.16059
1455	47.2795	7.09858	1.5075	1.30882	1.11013
1456	47.2863	7.29229	1.43497	1.23628	1.03759
1457	47.2954	7.34288	1.43497	1.23628	1.03759
1458	47.3136	8.94654	1.72511	1.52643	1.32774
1459	47.3141	9.36181	1.76296	1.56427	1.36558
1460	47.2888	7.43082	1.41604	1.21736	1.01867
1461	47.3121	8.99563	1.72511	1.52643	1.32774
1462	47.3234	9.01161	1.72511	1.52643	1.32774
1463	47.3144	9.01907	1.72511	1.52643	1.32774
1464	47.3199	9.09516	1.42866	1.22997	1.03128
1465	47.3154	9.58613	1.81973	1.62104	1.42235
1466	47.2866	7.44636	1.41604	1.21736	1.01867
1467	47.292	7.6754	1.45704	1.25836	1.05967
1468	47.295	7.70226	1.4665	1.26782	1.06913
1469	47.2988	7.96896	1.49173	1.29305	1.09436
1470	47.2998	8.23091	1.48858	1.28989	1.09121
1471	47.2761	7.05763	1.55796	1.35928	1.16059
1472	47.2957	7.99741	1.49804	1.29935	1.10067
1473	47.3016	8.22121	1.48858	1.28989	1.09121
1474	47.3139	9.03419	1.72511	1.52643	1.32774
1475	47.3138	9.58463	1.81973	1.62104	1.42235
1476	47.2958	7.89298	1.48858	1.28989	1.09121
1477	47.2938	7.99313	1.53904	1.34035	1.14167
1478	47.2983	8.23385	1.48858	1.28989	1.09121
1479	47.3117	9.08049	1.70304	1.50435	1.30566
1480	47.2832	7.39735	1.41604	1.21736	1.01867
1481	47.2997	7.86453	1.48858	1.28989	1.09121
1482	47.3011	8.07082	1.48543	1.28674	1.08805
1483	47.2833	7.60256	1.42235	1.22366	1.02498
1484	47.3022	8.45981	1.44443	1.24574	1.04705
1485	47.3074	8.65972	1.59896	1.40027	1.20159
1486	47.3108	9.40849	1.7945	1.59581	1.39712
1487	47.3224	7.58817	1.44127	1.24259	1.0439
1488	47.3049	7.62511	1.43812	1.23943	1.04074
1489	47.3223	8.29313	1.48543	1.28674	1.08805
1490	47.3044	8.998	1.72511	1.52643	1.32774
1491	47.3081	9.07236	1.70304	1.50435	1.30566
1492	47.2695	7.06867	1.55796	1.35928	1.16059
1493	47.2741	7.17615	1.5075	1.30882	1.11013
1494	47.2825	7.69492	1.45704	1.25836	1.05967
1495	47.3013	8.88495	1.63365	1.43497	1.23628
1496	47.2692	6.97708	1.57058	1.37189	1.1732
1497	47.2674	7.10041	1.5075	1.30882	1.11013
1498	47.2773	7.22306	1.48227	1.28359	1.0849
1499	47.2738	7.3565	1.43181	1.23312	1.03444
1500	47.2808	7.6529	1.45704	1.25836	1.05967
1501	47.2811	7.66874	1.45704	1.25836	1.05967
1502	47.2838	7.68555	1.45704	1.25836	1.05967
1503	47.2872	7.85013	1.51381	1.31512	1.11644
1504	47.2893	8.00452	1.48543	1.28674	1.08805
1505	47.2746	7.29076	1.43497	1.23628	1.03759
1506	47.2798	7.65152	1.45704	1.25836	1.05967
1507	47.2866	7.8056	1.49489	1.2962	1.09751
1508	47.2946	7.8508	1.49489	1.2962	1.09751
1509	47.2931	8.22056	1.45704	1.25836	1.05967
1510	47.2941	8.30373	1.52327	1.32458	1.1259
1511	47.3022	8.987	1.72511	1.52643	1.32774
1512	47.3042	9.53917	1.82288	1.62419	1.42551
1513	47.2684	7.1893	1.5075	1.30882	1.11013
1514	47.288	8.12031	1.46335	1.26466	1.06598
1515	47.3019	8.69925	1.59896	1.40027	1.20159
1516	47.3024	9.36724	1.76296	1.56427	1.36558
1517	47.2723	7.33994	1.43497	1.23628	1.03759
1518	47.2808	7.35048	1.43181	1.23312	1.03444
1519	47.2761	7.47691	1.41604	1.21736	1.01867
1520	47.2792	7.63356	1.42235	1.22366	1.02498
1521	47.2871	8.11836	1.46335	1.26466	1.06598
1522	47.3002	9.15793	1.42866	1.22997	1.03128
1523	47.2661	7.00492	1.57058	1.37189	1.1732
1524	47.2697	7.26879	1.43497	1.23628	1.03759
1525	47.285	7.95426	1.53904	1.34035	1.14167
1526	47.3004	8.50123	1.49804	1.29935	1.10067
1527	47.3004	9.489	1.81027	1.61158	1.41289
1528	47.3011	8.80205	1.63365	1.43497	1.23628
1529	47.37	9.08264	1.64312	1.44443	1.24574
1530	47.3044	9.33109	1.63681	1.43812	1.23943
1531	47.2661	7.15636	1.5075	1.30882	1.11013
1532	47.2836	8.12962	1.46335	1.26466	1.06598
1533	47.263	7.20967	1.48227	1.28359	1.0849
1534	47.2733	7.37893	1.43181	1.23312	1.03444
1535	47.2782	7.41856	1.41604	1.21736	1.01867
1536	47.2917	8.04484	1.48543	1.28674	1.08805
1537	47.2902	8.07426	1.48543	1.28674	1.08805
1538	47.2978	8.96453	1.72511	1.52643	1.32774
1539	47.2995	9.22713	1.39712	1.19843	0.999746
1540	47.301	9.3856	1.76296	1.56427	1.36558
1541	47.3143	9.47955	1.81027	1.61158	1.41289
1542	47.2621	7.2084	1.48227	1.28359	1.0849
1543	47.2675	7.3855	1.43181	1.23312	1.03444
1544	47.2719	7.39709	1.41604	1.21736	1.01867
1545	47.2845	7.46814	1.41604	1.21736	1.01867
1546	47.2764	7.58937	1.42235	1.22366	1.02498
1547	47.2734	7.61773	1.42235	1.22366	1.02498
1548	47.3016	8.54416	1.43812	1.23943	1.04074
1549	47.3037	9.54637	1.81973	1.62104	1.42235
1550	47.2565	6.95241	1.57058	1.37189	1.1732
1551	47.2706	7.55912	1.42235	1.22366	1.02498
1552	47.2584	6.97864	1.57058	1.37189	1.1732
1553	47.2638	7.19864	1.5075	1.30882	1.11013
1554	47.2688	7.46141	1.41604	1.21736	1.01867
1555	47.2803	7.83714	1.49489	1.2962	1.09751
1556	47.2938	9.05181	1.61789	1.4192	1.22051
1557	47.26	7.13964	1.5075	1.30882	1.11013
1558	47.2645	7.32988	1.43497	1.23628	1.03759
1559	47.2751	7.67338	1.45704	1.25836	1.05967
1560	47.2696	7.67373	1.45704	1.25836	1.05967
1561	47.29	9.02804	1.77873	1.58004	1.38135
1562	47.2934	9.07953	1.61789	1.4192	1.22051
1563	47.2593	7.20327	1.48227	1.28359	1.0849
1564	47.2942	9.24078	1.61789	1.4192	1.22051
1565	47.2957	9.55526	1.81973	1.62104	1.42235
1566	47.2764	7.96947	1.53904	1.34035	1.14167
1567	47.2945	8.52187	1.49804	1.29935	1.10067
1568	47.2868	8.87865	1.63681	1.43812	1.23943
1569	47.2939	9.37436	1.70619	1.5075	1.30882
1570	47.2916	9.52475	1.86073	1.66204	1.46335
1571	47.2869	8.97377	1.77873	1.58004	1.38135
1572	47.2955	9.14205	1.42866	1.22997	1.03128
1573	47.3075	9.51883	1.82288	1.62419	1.42551
1574	47.2608	7.22102	1.48227	1.28359	1.0849
1575	47.2811	8.54589	1.43812	1.23943	1.04074
1576	47.2932	9.21569	1.49804	1.29935	1.10067
1577	47.2516	6.95927	1.57058	1.37189	1.1732
1578	47.2665	7.66317	1.45704	1.25836	1.05967
1579	47.2757	7.85758	1.51381	1.31512	1.11644
1580	47.2749	8.02506	1.48543	1.28674	1.08805
1581	47.2801	8.54731	1.43812	1.23943	1.04074
1582	47.2929	9.31524	1.61789	1.4192	1.22051
1583	47.3648	9.59218	1.7535	1.55481	1.35612
1584	47.2901	9.55325	1.89226	1.69358	1.49489
1585	47.2625	7.28032	1.43497	1.23628	1.03759
1586	47.2743	7.5066	1.42551	1.22682	1.02813
1587	47.268	7.623	1.42235	1.22366	1.02498
1588	47.275	8.112	1.46335	1.26466	1.06598
1589	47.2793	8.54866	1.43812	1.23943	1.04074
1590	47.2916	9.43961	1.81027	1.61158	1.41289
1591	47.2593	7.23786	1.48227	1.28359	1.0849
1592	47.2795	8.64235	1.45074	1.25205	1.05336
1593	47.2895	9.48584	1.7125	1.51381	1.31512
1594	47.2533	7.14037	1.5075	1.30882	1.11013
1595	47.2635	7.54616	1.42551	1.22682	1.02813
1596	47.2859	9.49574	1.86073	1.66204	1.46335
1597	47.2877	9.55231	1.89226	1.69358	1.49489
1598	47.2871	9.14923	1.44443	1.24574	1.04705
1599	47.2657	7.43563	1.41604	1.21736	1.01867
1600	47.2793	8.4671	1.48227	1.28359	1.0849
1601	47.2871	9.39554	1.70619	1.5075	1.30882
1602	47.2855	9.55068	1.89226	1.69358	1.49489
1603	47.2499	7.10028	1.5075	1.30882	1.11013
1604	47.258	7.41501	1.41604	1.21736	1.01867
1605	47.2665	7.81208	1.49489	1.2962	1.09751
1606	47.2737	8.47088	1.48227	1.28359	1.0849
1607	47.2983	9.4956	1.82288	1.62419	1.42551
1608	47.257	7.17144	1.5075	1.30882	1.11013
1609	47.256	7.37887	1.43181	1.23312	1.03444
1610	47.2657	7.64078	1.42235	1.22366	1.02498
1611	47.2667	7.6504	1.45704	1.25836	1.05967
1612	47.2728	8.47222	1.48227	1.28359	1.0849
1613	47.2771	8.53656	1.48227	1.28359	1.0849
1614	47.2838	9.54933	1.89226	1.69358	1.49489
1615	47.2563	7.29983	1.43497	1.23628	1.03759
1616	47.2536	7.31685	1.43497	1.23628	1.03759
1617	47.2518	7.35841	1.43181	1.23312	1.03444
1618	47.2939	9.01858	1.77873	1.58004	1.38135
1619	47.281	9.16004	1.44443	1.24574	1.04705
1620	47.2477	7.28051	1.43497	1.23628	1.03759
1621	47.2569	7.56452	1.42235	1.22366	1.02498
1622	47.2617	7.82112	1.49489	1.2962	1.09751
1623	47.2689	7.95702	1.53904	1.34035	1.14167
1624	47.2706	8.43919	1.52327	1.32458	1.1259
1625	47.2793	9.16457	1.44443	1.24574	1.04705
1626	47.2824	9.17158	1.44443	1.24574	1.04705
1627	47.282	9.54797	1.89226	1.69358	1.49489
1628	47.2442	6.98359	1.61473	1.41604	1.21736
1629	47.2511	7.27923	1.43497	1.23628	1.03759
1630	47.2704	7.93883	1.51381	1.31512	1.11644
1631	47.2835	8.66265	1.45074	1.25205	1.05336
1632	47.2492	7.37961	1.43181	1.23312	1.03444
1633	47.2598	7.81408	1.49489	1.2962	1.09751
1634	47.2733	8.46387	1.48227	1.28359	1.0849
1635	47.3338	9.25878	1.63681	1.43812	1.23943
1636	47.237	6.97536	1.61473	1.41604	1.21736
1637	47.2569	7.78346	1.4665	1.26782	1.06913
1638	47.2606	7.97327	1.53904	1.34035	1.14167
1639	47.3022	8.63134	1.57373	1.37504	1.17636
1640	47.2754	8.99188	1.77873	1.58004	1.38135
1641	47.2863	8.98342	1.77873	1.58004	1.38135
1642	47.2759	9.15368	1.44443	1.24574	1.04705
1643	47.2746	8.51751	1.48227	1.28359	1.0849
1644	47.2466	7.4219	1.41604	1.21736	1.01867
1645	47.2474	7.45232	1.41604	1.21736	1.01867
1646	47.253	7.5037	1.42551	1.22682	1.02813
1647	47.2674	8.24246	1.45704	1.25836	1.05967
1648	47.2839	9.29968	1.61789	1.4192	1.22051
1649	47.3343	9.44498	1.81027	1.61158	1.41289
1650	47.282	9.49214	1.7125	1.51381	1.31512
1651	47.2466	7.15978	1.5075	1.30882	1.11013
1652	47.2726	8.55354	1.43812	1.23943	1.04074
1653	47.2712	8.94647	1.77873	1.58004	1.38135
1654	47.2741	9.29363	1.61789	1.4192	1.22051
1655	47.2434	7.3344	1.39397	1.19528	0.996592
1656	47.2551	7.93934	1.51381	1.31512	1.11644
1657	47.2757	8.23283	1.45704	1.25836	1.05967
1658	47.2654	8.55974	1.43812	1.23943	1.04074
1659	47.269	8.57513	1.43812	1.23943	1.04074
1660	47.2431	7.19317	1.41289	1.2142	1.01551
1661	47.2592	7.7963	1.49489	1.2962	1.09751
1662	47.2765	8.95099	1.77873	1.58004	1.38135
1663	47.2541	7.77477	1.4665	1.26782	1.06913
1664	47.2505	7.78213	1.4665	1.26782	1.06913
1665	47.2624	8.26375	1.48858	1.28989	1.09121
1666	47.2749	9.28302	1.61789	1.4192	1.22051
1667	47.2716	9.53238	1.86073	1.66204	1.46335
1668	47.2343	7.1196	1.52643	1.32774	1.12905
1669	47.2441	7.45071	1.4192	1.22051	1.02182
1670	47.2706	8.96498	1.77873	1.58004	1.38135
1671	47.2693	9.25935	1.61789	1.4192	1.22051
1672	47.2728	9.47946	1.7125	1.51381	1.31512
1673	47.2543	7.84985	1.51381	1.31512	1.11644
1674	47.2628	8.29355	1.48858	1.28989	1.09121
1675	47.2755	9.44244	1.81027	1.61158	1.41289
1676	47.2703	9.53133	1.86073	1.66204	1.46335
1677	47.2355	7.24286	1.41289	1.2142	1.01551
1678	47.2568	8.30886	1.52327	1.32458	1.1259
1679	47.263	8.58109	1.43812	1.23943	1.04074
1680	47.2396	7.44483	1.39397	1.19528	0.996592
1681	47.2652	8.77817	1.61158	1.41289	1.2142
1682	47.2658	8.91457	1.7125	1.51381	1.31512
1683	47.2661	9.18809	1.44443	1.24574	1.04705
1684	47.2684	9.19068	1.44443	1.24574	1.04705
1685	47.2741	7.71792	1.4665	1.26782	1.06913
1686	47.2923	7.81439	1.4665	1.26782	1.06913
1687	47.2591	8.21044	1.45704	1.25836	1.05967
1688	47.2763	9.2467	1.61789	1.4192	1.22051
1689	47.2406	7.43131	1.39397	1.19528	0.996592
1690	47.2405	7.58467	1.45704	1.25836	1.05967
1691	47.2471	7.89995	1.51381	1.31512	1.11644
1692	47.2581	8.23505	1.45704	1.25836	1.05967
1693	47.2637	8.86061	1.63681	1.43812	1.23943
1694	47.2769	9.38887	1.70619	1.5075	1.30882
1695	47.253	7.57972	1.42235	1.22366	1.02498
1696	47.2535	7.95824	1.53904	1.34035	1.14167
1697	47.2515	8.19285	1.45074	1.25205	1.05336
1698	47.2671	9.25454	1.61789	1.4192	1.22051
1699	47.2653	9.27641	1.61789	1.4192	1.22051
1700	47.2793	9.51577	1.86073	1.66204	1.46335
1701	47.2367	7.44084	1.39397	1.19528	0.996592
1702	47.2631	9.27942	1.61789	1.4192	1.22051
1703	47.243	7.37777	1.39397	1.19528	0.996592
1704	47.2265	7.15362	1.40974	1.21105	1.01236
1705	47.2387	7.66518	1.47912	1.28043	1.08174
1706	47.2469	7.73523	1.48227	1.28359	1.0849
1707	47.2612	8.92346	1.7125	1.51381	1.31512
1708	47.2288	7.1265	1.52643	1.32774	1.12905
1709	47.2444	7.7739	1.48227	1.28359	1.0849
1710	47.2623	9.49676	1.86073	1.66204	1.46335
1711	47.23	7.26431	1.41289	1.2142	1.01551
1712	47.2368	7.56639	1.45704	1.25836	1.05967
1713	47.2381	7.67209	1.47912	1.28043	1.08174
1714	47.2706	7.99838	1.53904	1.34035	1.14167
1715	47.2512	8.24585	1.45704	1.25836	1.05967
1716	47.2616	9.26742	1.61789	1.4192	1.22051
1717	47.261	9.53014	1.86073	1.66204	1.46335
1718	47.2305	7.24431	1.41289	1.2142	1.01551
1719	47.2373	7.68081	1.47912	1.28043	1.08174
1720	47.2473	8.16036	1.45074	1.25205	1.05336
1721	47.2679	9.40141	1.81027	1.61158	1.41289
1722	47.2355	7.68513	1.47912	1.28043	1.08174
1723	47.2425	7.79865	1.48543	1.28674	1.08805
1724	47.2499	8.1966	1.45704	1.25836	1.05967
1725	47.262	9.37091	1.70619	1.5075	1.30882
1726	47.2382	7.53739	1.44443	1.24574	1.04705
1727	47.2357	7.5798	1.45704	1.25836	1.05967
1728	47.235	7.69123	1.47912	1.28043	1.08174
1729	47.2436	7.8967	1.49173	1.29305	1.09436
1730	47.2315	7.41644	1.39397	1.19528	0.996592
1731	47.2605	9.41431	1.81027	1.61158	1.41289
1732	47.2323	7.55941	1.45704	1.25836	1.05967
1733	47.24	7.99651	1.4602	1.26151	1.06282
1734	47.296	8.911	1.65888	1.4602	1.26151
1735	47.2549	9.24711	1.61789	1.4192	1.22051
1736	47.2244	7.22449	1.41289	1.2142	1.01551
1737	47.245	7.62513	1.45704	1.25836	1.05967
1738	47.2367	7.69871	1.48227	1.28359	1.0849
1739	47.2379	7.73884	1.48227	1.28359	1.0849
1740	47.2314	7.70791	1.48227	1.28359	1.0849
1741	47.248	7.82717	1.49489	1.2962	1.09751
1742	47.2581	9.4919	1.7125	1.51381	1.31512
1743	47.2225	7.04229	1.57058	1.37189	1.1732
1744	47.233	7.67362	1.47912	1.28043	1.08174
1745	47.2543	9.25393	1.61789	1.4192	1.22051
1746	47.2216	7.14192	1.52643	1.32774	1.12905
1747	47.2415	8.24482	1.57689	1.3782	1.17951
1748	47.245	8.2705	1.48858	1.28989	1.09121
1749	47.2578	9.38908	1.70619	1.5075	1.30882
1750	47.2268	7.57366	1.45704	1.25836	1.05967
1751	47.2412	8.2828	1.57689	1.3782	1.17951
1752	47.2539	9.27147	1.61789	1.4192	1.22051
1753	47.2362	7.72381	1.48227	1.28359	1.0849
1754	47.2482	8.64522	1.45074	1.25205	1.05336
1755	47.213	6.99132	1.61473	1.41604	1.21736
1756	47.2339	7.23872	1.41289	1.2142	1.01551
1757	47.2525	9.08544	1.61789	1.4192	1.22051
1758	47.2483	9.17333	1.44443	1.24574	1.04705
1759	47.2523	9.31952	1.61789	1.4192	1.22051
1760	47.2622	9.43976	1.81027	1.61158	1.41289
1761	47.2248	7.21905	1.41289	1.2142	1.01551
1762	47.2497	9.5199	1.86073	1.66204	1.46335
1763	47.2192	7.106	1.52643	1.32774	1.12905
1764	47.2462	8.62787	1.53904	1.34035	1.14167
1765	47.2524	8.71505	1.57058	1.37189	1.1732
1766	47.2166	7.28949	1.41289	1.2142	1.01551
1767	47.231	7.82737	1.48543	1.28674	1.08805
1768	47.244	8.62472	1.53904	1.34035	1.14167
1769	47.2572	9.39684	1.81027	1.61158	1.41289
1770	47.2471	9.47218	1.7125	1.51381	1.31512
1771	47.2099	7.06975	1.52643	1.32774	1.12905
1772	47.2182	7.40549	1.39397	1.19528	0.996592
1773	47.2205	7.52347	1.44443	1.24574	1.04705
1774	47.2085	7.05711	1.52643	1.32774	1.12905
1775	47.2111	7.25347	1.41289	1.2142	1.01551
1776	47.233	8.01591	1.4602	1.26151	1.06282
1777	47.2661	9.51752	1.86073	1.66204	1.46335
1778	47.2465	9.51781	1.86073	1.66204	1.46335
1779	47.2098	6.92169	1.61473	1.41604	1.21736
1780	47.208	7.08228	1.52643	1.32774	1.12905
1781	47.2337	8.25609	1.57689	1.3782	1.17951
1782	47.2466	9.40325	1.81027	1.61158	1.41289
1783	47.2221	7.35213	1.39397	1.19528	0.996592
1784	47.2214	7.59114	1.45704	1.25836	1.05967
1785	47.2411	9.06676	1.59266	1.39397	1.19528
1786	47.2445	9.39367	1.61789	1.4192	1.22051
1787	47.2059	6.9776	1.61473	1.41604	1.21736
1788	47.2042	7.07953	1.52643	1.32774	1.12905
1789	47.239	9.0619	1.59266	1.39397	1.19528
1790	47.2116	7.3379	1.39397	1.19528	0.996592
1791	47.2114	7.36574	1.39397	1.19528	0.996592
1792	47.2185	7.57691	1.45704	1.25836	1.05967
1793	47.237	8.77301	1.62419	1.42551	1.22682
1794	47.2544	8.97479	1.77873	1.58004	1.38135
1795	47.2561	9.45064	1.7125	1.51381	1.31512
1796	47.2126	7.25737	1.41289	1.2142	1.01551
1797	47.2304	8.24332	1.5012	1.30251	1.10382
1798	47.2201	7.55753	1.45704	1.25836	1.05967
1799	47.2084	7.2621	1.41289	1.2142	1.01551
1800	47.2244	8.14032	1.44443	1.24574	1.04705
1801	47.2894	8.77483	1.61158	1.41289	1.2142
1802	47.2372	9.23131	1.72827	1.52958	1.33089
1803	47.243	9.49951	1.79134	1.59266	1.39397
1804	47.1946	6.91101	1.54535	1.34666	1.14797
1805	47.2416	8.24078	1.5012	1.30251	1.10382
1806	47.2404	9.23442	1.72827	1.52958	1.33089
1807	47.24	9.31055	1.68411	1.48543	1.28674
1808	47.1972	6.92462	1.61473	1.41604	1.21736
1809	47.2321	7.79884	1.48543	1.28674	1.08805
1810	47.235	9.38917	1.61789	1.4192	1.22051
1811	47.208	7.14891	1.40974	1.21105	1.01236
1812	47.2054	7.21647	1.41289	1.2142	1.01551
1813	47.2619	7.90564	1.49173	1.29305	1.09436
1814	47.2338	8.9641	1.77242	1.57373	1.37504
1815	47.2326	9.07053	1.59266	1.39397	1.19528
1816	47.2589	9.31517	1.70619	1.5075	1.30882
1817	47.2038	7.33174	1.39397	1.19528	0.996592
1818	47.2307	8.95294	1.77242	1.57373	1.37504
1819	47.2325	9.41502	1.7125	1.51381	1.31512
1820	47.1936	6.88899	1.60212	1.40343	1.20474
1821	47.1913	6.97393	1.54535	1.34666	1.14797
1822	47.2316	8.94036	1.77242	1.57373	1.37504
1823	47.2316	9.41305	1.7125	1.51381	1.31512
1824	47.2319	9.42027	1.7125	1.51381	1.31512
1825	47.2021	7.0849	1.52643	1.32774	1.12905
1826	47.2072	7.40979	1.39397	1.19528	0.996592
1827	47.2109	7.56721	1.45704	1.25836	1.05967
1828	47.2274	8.40706	1.6305	1.43181	1.23312
1829	47.2287	9.11364	1.59266	1.39397	1.19528
1830	47.2207	8.28222	1.57689	1.3782	1.17951
1831	47.226	8.9177	1.77242	1.57373	1.37504
1832	47.2321	9.30378	1.68411	1.48543	1.28674
1833	47.2388	9.40638	1.7125	1.51381	1.31512
1834	47.2002	7.31129	1.39397	1.19528	0.996592
1835	47.2329	9.32748	1.68411	1.48543	1.28674
1836	47.2084	7.5873	1.45704	1.25836	1.05967
1837	47.2324	9.11751	1.59266	1.39397	1.19528
1838	47.1911	7.08798	1.41604	1.21736	1.01867
1839	47.2143	8.2627	1.57689	1.3782	1.17951
1840	47.1987	7.26648	1.41289	1.2142	1.01551
1841	47.213	8.2642	1.57689	1.3782	1.17951
1842	47.227	9.3752	1.61789	1.4192	1.22051
1843	47.1809	6.90268	1.54535	1.34666	1.14797
1844	47.1899	7.07064	1.41604	1.21736	1.01867
1845	47.223	8.90263	1.77242	1.57373	1.37504
1846	47.1997	7.56934	1.45704	1.25836	1.05967
1847	47.2184	8.88935	1.65573	1.45704	1.25836
1848	47.2237	9.37515	1.61789	1.4192	1.22051
1849	47.1865	7.01083	1.4665	1.26782	1.06913
1850	47.1948	7.03418	1.4665	1.26782	1.06913
1851	47.195	7.51565	1.44443	1.24574	1.04705
1852	47.1957	7.54968	1.45704	1.25836	1.05967
1853	47.2206	9.22856	1.72827	1.52958	1.33089
1854	47.2231	9.36113	1.61789	1.4192	1.22051
1855	47.2263	9.4021	1.7125	1.51381	1.31512
1856	47.1887	6.92388	1.54535	1.34666	1.14797
1857	47.1896	7.2332	1.42551	1.22682	1.02813
1858	47.2188	8.841	1.65258	1.45389	1.2552
1859	47.2478	8.91056	1.77242	1.57373	1.37504
1860	47.2166	8.69412	1.53904	1.34035	1.14167
1861	47.2419	7.03421	1.57058	1.37189	1.1732
1862	47.1961	7.67519	1.47912	1.28043	1.08174
1863	47.2299	9.3486	1.61789	1.4192	1.22051
1864	47.2251	9.41007	1.7125	1.51381	1.31512
1865	47.1787	6.87167	1.56742	1.36874	1.17005
1866	47.1879	7.16032	1.40658	1.20789	1.00921
1867	47.1924	7.37252	1.41604	1.21736	1.01867
1868	47.2189	9.17541	1.67465	1.47597	1.27728
1869	47.1777	6.89135	1.56742	1.36874	1.17005
1870	47.1845	7.13083	1.41604	1.21736	1.01867
1871	47.1883	7.20485	1.42551	1.22682	1.02813
1872	47.222	9.29775	1.68411	1.48543	1.28674
1873	47.1792	7.02914	1.4665	1.26782	1.06913
1874	47.2069	8.29776	1.59266	1.39397	1.19528
1875	47.1907	7.51054	1.48543	1.28674	1.08805
1876	47.1942	7.55075	1.45704	1.25836	1.05967
1877	47.218	9.35899	1.61789	1.4192	1.22051
1878	47.2253	9.09916	1.59266	1.39397	1.19528
1879	47.1874	7.33988	1.42235	1.22366	1.02498
1880	47.2016	7.79562	1.48543	1.28674	1.08805
1881	47.2116	9.19285	1.67465	1.47597	1.27728
1882	47.177	6.94088	1.54535	1.34666	1.14797
1883	47.2104	9.21551	1.72827	1.52958	1.33089
1884	47.2203	9.05205	1.59266	1.39397	1.19528
1885	47.2137	9.16458	1.67465	1.47597	1.27728
1886	47.1683	6.85314	1.56742	1.36874	1.17005
1887	47.1828	7.27617	1.42551	1.22682	1.02813
1888	47.1964	7.98325	1.45704	1.25836	1.05967
1889	47.2094	9.32747	1.68411	1.48543	1.28674
1890	47.1742	7.04156	1.4665	1.26782	1.06913
1891	47.1776	7.17066	1.40658	1.20789	1.00921
1892	47.1646	6.90223	1.54535	1.34666	1.14797
1893	47.1854	7.29438	1.42551	1.22682	1.02813
1894	47.2037	8.76822	1.62419	1.42551	1.22682
1895	47.2086	9.13326	1.59266	1.39397	1.19528
1896	47.2017	8.74514	1.62419	1.42551	1.22682
1897	47.2701	8.48865	1.52327	1.32458	1.1259
1898	47.1613	6.91367	1.54535	1.34666	1.14797
1899	47.1917	8.286	1.64312	1.44443	1.24574
1900	47.1962	8.29196	1.64312	1.44443	1.24574
1901	47.2099	9.06007	1.59266	1.39397	1.19528
1902	47.2053	9.1105	1.59266	1.39397	1.19528
1903	47.1608	6.95523	1.54535	1.34666	1.14797
1904	47.1715	7.27921	1.42551	1.22682	1.02813
1905	47.1835	7.58011	1.48543	1.28674	1.08805
1906	47.1596	6.86322	1.56742	1.36874	1.17005
1907	47.1637	7.09631	1.41604	1.21736	1.01867
1908	47.1826	7.921	1.47597	1.27728	1.07859
1909	47.2054	9.16241	1.67465	1.47597	1.27728
1910	47.1642	7.01877	1.4665	1.26782	1.06913
1911	47.1817	7.91972	1.47597	1.27728	1.07859
1912	47.1905	8.29276	1.64312	1.44443	1.24574
1913	47.2002	8.89029	1.65573	1.45704	1.25836
1914	47.1997	9.33815	1.68411	1.48543	1.28674
1915	47.1808	7.91844	1.47597	1.27728	1.07859
1916	47.1677	7.34057	1.42235	1.22366	1.02498
1917	47.1997	8.63126	1.53904	1.34035	1.14167
1918	47.1694	7.4413	1.41604	1.21736	1.01867
1919	47.2098	9.27611	1.72827	1.52958	1.33089
1920	47.1959	9.31464	1.68411	1.48543	1.28674
1921	47.1726	6.98222	1.54535	1.34666	1.14797
1922	47.1813	7.91039	1.47597	1.27728	1.07859
1923	47.1962	9.10239	1.59266	1.39397	1.19528
1924	47.1572	7.09258	1.41604	1.21736	1.01867
1925	47.1989	9.06957	1.59266	1.39397	1.19528
1926	47.1673	7.12138	1.41604	1.21736	1.01867
1927	47.1912	9.06135	1.64627	1.44758	1.24889
1928	47.1562	6.94636	1.54535	1.34666	1.14797
1929	47.1684	7.31305	1.42235	1.22366	1.02498
1930	47.1502	6.93351	1.54535	1.34666	1.14797
1931	47.1623	7.34199	1.42235	1.22366	1.02498
1932	47.1906	9.3503	1.71565	1.51696	1.31828
1933	47.1927	9.15824	1.72827	1.52958	1.33089
1934	47.16	7.07099	1.41604	1.21736	1.01867
1935	47.1679	7.68103	1.5485	1.34981	1.15113
1936	47.1853	8.77694	1.65258	1.45389	1.2552
1937	47.1589	7.3209	1.42235	1.22366	1.02498
1938	47.1791	8.25427	1.64312	1.44443	1.24574
1939	47.1828	8.48278	1.65888	1.4602	1.26151
1940	47.1859	8.53853	1.65888	1.4602	1.26151
1941	47.1486	7.08463	1.41604	1.21736	1.01867
1942	47.1555	7.18445	1.40658	1.20789	1.00921
1943	47.1562	7.28097	1.42551	1.22682	1.02813
1944	47.1768	8.49621	1.65888	1.4602	1.26151
1945	47.1684	7.58355	1.48543	1.28674	1.08805
1946	47.1768	8.32479	1.64312	1.44443	1.24574
1947	47.167	6.95416	1.54535	1.34666	1.14797
1948	47.1532	7.30646	1.42235	1.22366	1.02498
1949	47.1601	7.4383	1.41604	1.21736	1.01867
1950	47.1514	7.30178	1.42235	1.22366	1.02498
1951	47.1688	7.80851	1.48858	1.28989	1.09121
1952	47.1752	8.43765	1.64942	1.45074	1.25205
1953	47.1777	8.78607	1.65258	1.45389	1.2552
1954	47.1497	6.89977	1.54535	1.34666	1.14797
1955	47.1515	7.31213	1.42235	1.22366	1.02498
1956	47.1922	8.8744	1.74719	1.5485	1.34981
1957	47.1511	7.28807	1.42551	1.22682	1.02813
1958	47.1835	9.08467	1.64627	1.44758	1.24889
1959	47.1624	7.63845	1.49173	1.29305	1.09436
1960	47.1465	7.09029	1.41604	1.21736	1.01867
1961	47.2407	9.13654	1.72827	1.52958	1.33089
1962	47.1789	9.3385	1.83865	1.63996	1.44127
1963	47.1606	7.16098	1.40658	1.20789	1.00921
1964	47.1766	9.13285	1.64627	1.44758	1.24889
1965	47.1849	9.19733	1.87019	1.6715	1.47281
1966	47.178	9.3371	1.83865	1.63996	1.44127
1967	47.1426	6.86152	1.56742	1.36874	1.17005
1968	47.1565	7.22263	1.42551	1.22682	1.02813
1969	47.1524	7.33891	1.42235	1.22366	1.02498
1970	47.1533	7.53853	1.48543	1.28674	1.08805
1971	47.1437	7.21472	1.44758	1.24889	1.05021
1972	47.146	7.22322	1.42551	1.22682	1.02813
1973	47.1549	7.57924	1.48543	1.28674	1.08805
1974	47.1402	7.13038	1.39397	1.19528	0.996592
1975	47.1417	7.22001	1.44758	1.24889	1.05021
1976	47.1657	8.347	1.64312	1.44443	1.24574
1977	47.1699	8.44261	1.64942	1.45074	1.25205
1978	47.1709	8.89959	1.77557	1.57689	1.3782
1979	47.1779	9.23558	1.87019	1.6715	1.47281
1980	47.1406	7.21021	1.44758	1.24889	1.05021
1981	47.1447	7.33544	1.45389	1.2552	1.05651
1982	47.1564	7.71576	1.5485	1.34981	1.15113
1983	47.1758	9.24414	1.87019	1.6715	1.47281
1984	47.1784	9.29566	1.87019	1.6715	1.47281
1985	47.1502	7.35637	1.41604	1.21736	1.01867
1986	47.1713	8.68039	1.66519	1.4665	1.26782
1987	47.172	9.2371	1.87019	1.6715	1.47281
1988	47.1347	7.02716	1.38766	1.18897	0.990285
1989	47.1897	7.43333	1.41604	1.21736	1.01867
1990	47.1492	7.59972	1.49173	1.29305	1.09436
1991	47.171	9.23579	1.87019	1.6715	1.47281
1992	47.1701	9.2344	1.87019	1.6715	1.47281
1993	47.2129	9.4762	1.66835	1.46966	1.27097
1994	47.1306	7.00574	1.38766	1.18897	0.990285
1995	47.1662	8.64857	1.66519	1.4665	1.26782
1996	47.1732	9.09456	1.64627	1.44758	1.24889
1997	47.1716	9.13127	1.64627	1.44758	1.24889
1998	47.1365	7.1945	1.44758	1.24889	1.05021
1999	47.1426	7.31888	1.45389	1.2552	1.05651
[truncated: 4,415 more rows]
