# Supplementary material for: Spatial optimization of industrial symbiosis for heat supply of agricultural greenhouses
Source: J Ind Ecol. 2024 Aug 13;28(6):1507–23. doi: 10.1111/jiec.13543 (PMC11667671; doi:10.1111/jiec.13543)
Supplement: Supplementary file 2 — Supporting Information S2: Also, Supporting Information S2 provides the locations and practical waste heat potential of selected suppliers in Switzerland (Appendix SI-4); peak heat demand for suitable lands for tomato, cucumber, and lettuce greenhouses in Switzerland (Appendix SI-5); opportunity map for replacing imported vegetables (tomato, cucumber, and lettuce) with domestic greenhouse crops (Appendix SI-6); locations of possible greenhouses and vegetables for 20 hectares, 60 hectares, 100 hectares and 140 hectares scenarios (Appendix SI-7); effect of targeted greenhouse area including 20, 60, 100, and 140 ha on the objective function value and total utilized waste heat in optimum points and waste heat source contributions (Appendix SI-8). [file 44498_2024_2806014_MOESM2_ESM.zip › Appendix SI-6.xlsx]

## Sheet: Underlying_data_Figure 5
Number of the land	Latitude	Longitude	Area (ha)	total potential optimal greenhouse (ha)	potential optimal tomato greenhouse (ha)	potential optimal cucumber greenhouse (ha)	potential optimal lettuce greenhouse (ha)
1	47.8004	8.61835	0.559092	0	0	0	0
2	47.7953	8.58071	32.9839	0	0	0	0
3	47.7894	8.60489	0.922378	0	0	0	0
4	47.7842	8.54845	1.19219	0	0	0	0
5	47.7965	8.59938	376.724	0	0	0	0
6	47.7787	8.58853	9.57996	0	0	0	0
7	47.7747	8.57213	0.922076	0	0	0	0
8	47.7719	8.49475	9.05468	0	0	0	0
9	47.7742	8.58427	18.347	0	0	0	0
10	47.7784	8.59988	152.785	0	0	0	0
11	47.7679	8.4789	1.40904	0	0	0	0
12	47.7669	8.66418	0.921916	0	0	0	0
13	47.7632	8.61917	1.81754	0	0	0	0
14	47.7633	8.68933	0.208646	0	0	0	0
15	47.7669	8.57852	116.185	0	0	0	0
16	47.761	8.73184	0.039294	0	0	0	0
17	47.7618	8.47294	23.7679	0	0	0	0
18	47.758	8.73301	1.07338	0	0	0	0
19	47.7508	8.46133	1.81694	0	0	0	0
20	47.7535	8.62858	32.7807	0	0	0	0
21	47.7514	8.6959	23.1756	0	0	0	0
22	47.7729	8.69153	1356.03	0	0	0	0
23	47.7471	8.60333	31.7057	0	0	0	0
24	47.7576	8.64903	330.958	0	0	0	0
25	47.7443	8.55231	39.2029	0	0	0	0
26	47.744	8.71492	24.8552	0	0	0	0
27	47.7433	8.57063	49.8872	0	0	0	0
28	47.7396	8.64374	0.921359	0	0	0	0
29	47.7387	8.64234	1.34566	0	0	0	0
30	47.7373	8.68965	22.0596	0	0	0	0
31	47.7315	8.45819	9.99348	0	0	0	0
32	47.7331	8.55209	33.6085	0	0	0	0
33	47.735	8.68027	13.0978	0	0	0	0
34	47.7312	8.5436	10.0866	0	0	0	0
35	47.7578	8.60879	425.226	0	0	0	0
36	47.7319	8.67584	1.34546	0	0	0	0
37	47.7362	8.59505	124.698	0	0	0	0
38	47.7482	8.66421	548.058	0	0	0	0
39	47.731	8.57896	48.8043	0	0	0	0
40	47.7381	8.63508	54.6811	0	0	0	0
41	47.7373	8.6756	96.4853	0	0	0	0
42	47.729	8.67242	10.2972	0	0	0	0
43	47.7315	8.70428	212.407	0	0	0	0
44	47.7244	8.60077	60.4431	0	0	0	0
45	47.7188	8.82178	4.92971	0	0	0	0
46	47.7183	8.82273	1.34506	0	0	0	0
47	47.7169	8.68752	49.318	0	0	0	0
48	47.7137	8.83992	18.7812	0	0	0	0
49	47.7064	8.41448	29.3115	0	0	0	0
50	47.7055	8.4862	64.5907	0	0	0	0
51	47.7115	8.56843	169.687	0	0	0	0
52	47.7104	8.59901	245.827	0	0	0	0
53	47.7048	8.45699	267.794	0	0	0	0
54	47.7022	8.66219	104.355	0	0	0	0
55	47.6993	8.85312	19.6356	0	0	0	0
56	47.6996	8.87186	37.9812	0	0	0	0
57	47.6945	8.71	0.920443	0	0	0	0
58	47.6937	8.71402	0.920426	0	0	0	0
59	47.6956	8.84977	1.87577	0	0	0	0
60	47.6959	8.69958	59.6345	0	0	0	0
61	47.7069	8.7197	346.983	0	0	0	0
62	47.6939	8.73537	24.7201	0	0	0	0
63	47.6921	8.74682	1.48011	0	0	0	0
64	47.6948	8.85459	16.1642	0	0	0	0
65	47.6918	8.59738	39.7249	0	0	0	0
66	47.6914	8.75512	5.00835	0	0	0	0
67	47.6902	8.66824	116.095	0	0	0	0
68	47.6823	8.66106	0.920194	0	0	0	0
69	47.6871	8.76504	26.7448	0	0	0	0
70	47.684	8.67844	153.164	0	0	0	0
71	47.6763	8.78117	0.920076	0	0	0	0
72	47.6811	8.43404	163.181	0	0	0	0
73	47.7067	8.80955	1882.55	0	0	0	0
74	47.6746	8.66013	31.8986	0	0	0	0
75	47.67	8.491	0.919948	0	0	0	0
76	47.6735	8.83973	0.860505	0	0	0	0
77	47.6737	8.58755	72.2808	0	0	0	0
78	47.6706	8.87306	2.68729	0	0	0	0
79	47.6713	9.01377	24.8285	0	0	0	0
80	47.6704	8.87447	3.23368	0	0	0	0
81	47.6648	8.48267	75.393	0	0	0	0
82	47.669	9.02529	16.3539	0	0	0	0
83	47.6688	8.84338	37.2612	0	0	0	0
84	47.6683	8.85802	100.263	0	0	0	0
85	47.6675	9.01947	21.0583	0	0	0	0
86	47.667	9.05665	1.83461	0	0	0	0
87	47.667	9.03509	28.0142	0	0	0	0
88	47.6656	8.8754	16.1848	0	0	0	0
89	47.6635	8.87003	56.9512	0	0	0	0
90	47.6559	8.48715	33.2182	0	0	0	0
91	47.6649	8.99768	101.686	0	0	0	0
92	47.6567	8.96385	0.860177	0	0	0	0
93	47.6583	9.15674	1.34328	0	0	0	0
94	47.656	8.66067	42.3285	0	0	0	0
95	47.6607	9.0131	128.329	0	0	0	0
96	47.6492	8.47339	0.990373	0	0	0	0
97	47.7146	8.49694	8507.05	0	0	0	0
98	47.657	9.15809	2.68648	0	0	0	0
99	47.6571	9.1662	1.81328	0	0	0	0
100	47.6517	8.6123	3.60721	0	0	0	0
101	47.6553	8.95831	18.1206	0	0	0	0
102	47.6556	9.16467	0.919672	0	0	0	0
103	47.6519	8.66338	34.7856	0	0	0	0
104	47.6576	8.87517	31.1756	0	0	0	0
105	47.6457	8.477	0.767173	0	0	0	0
106	47.6508	8.8713	3.11161	0	0	0	0
107	47.6542	9.1607	10.2359	0	0	0	0
108	47.6489	8.60823	32.7591	0	0	0	0
109	47.6512	9.0445	1.83377	0	0	0	0
110	47.6498	8.99842	21.0135	0	0	0	0
111	47.6623	8.82349	920.459	0	0	0	0
112	47.6602	9.06769	550.658	0	0	0	0
113	47.6487	8.93248	99.2865	0	0	0	0
114	47.6458	9.14396	34.2876	0	0	0	0
115	47.6434	8.79093	22.0545	0	0	0	0
116	47.6427	8.90571	84.8444	0	0	0	0
117	47.6368	8.79504	11.5689	0	0	0	0
118	47.651	9.12485	1116.36	0	0	0	0
119	47.6416	8.86502	725.544	0	0	0	0
120	47.6188	8.20452	28.8627	0	0	0	0
121	47.6165	8.19696	3.5648	0	0	0	0
122	47.6237	8.55905	8.76629	0	0	0	0
123	47.6282	9.10763	5.1246	0	0	0	0
124	47.6301	9.24125	37.6152	0	0	0	0
125	47.6202	8.56179	1.87266	0	0	0	0
126	47.6325	9.16888	146.402	0	0	0	0
127	47.628	8.88191	222.87	0	0	0	0
128	47.6136	8.24324	7.6495	0	0	0	0
129	47.617	8.50002	1.74436	0	0	0	0
130	47.6196	8.50627	14.7126	0	0	0	0
131	47.6179	8.55768	12.9762	0	0	0	0
132	47.6185	8.74648	0.918918	0	0	0	0
133	47.612	8.27798	14.46	0	0	0	0
134	47.6164	8.57079	5.42065	0	0	0	0
135	47.6175	8.74791	1.34207	0	0	0	0
136	47.6212	8.52728	129.684	0	0	0	0
137	47.6167	8.54415	47.6849	0	0	0	0
138	47.614	8.52696	37.232	0	0	0	0
139	47.621	9.04233	42.9632	0	0	0	0
140	47.6235	9.24113	46.7866	0	0	0	0
141	47.5961	7.64366	0.311144	0	0	0	0
142	47.6119	8.21449	110.642	0	0	0	0
143	47.5934	7.66113	0.918413	0	0	0	0
144	47.6035	8.19662	0.859174	0	0	0	0
145	47.6101	8.50947	29.5208	0	0	0	0
146	47.5931	7.66645	8.30276	0	0	0	0
147	47.6038	8.21989	4.41735	0	0	0	0
148	47.612	8.4891	145.301	0	0	0	0
149	47.619	9.25677	82.0493	0	0	0	0
150	47.6083	8.47236	6.50593	0	0	0	0
151	47.5915	7.66493	12.8909	0	0	0	0
152	47.6067	8.19153	174.464	0	0	0	0
153	47.6035	8.46288	8.14085	0	0	0	0
154	47.6133	9.13894	33.5662	0	0	0	0
155	47.5863	7.66677	0.918271	0	0	0	0
156	47.5901	7.87205	0.122366	0	0	0	0
157	47.5898	7.87739	0.00546	0	0	0	0
158	47.5949	8.16887	0.918444	0	0	0	0
159	47.5991	8.21661	23.3075	0	0	0	0
160	47.5846	7.67216	0.918237	0	0	0	0
161	47.5892	7.86317	0.542329	0	0	0	0
162	47.6086	9.24244	46.4957	0	0	0	0
163	47.5818	7.62852	1.28558	0	0	0	0
164	47.5809	7.62722	1.33883	0	0	0	0
165	47.5994	8.56611	21.2987	0	0	0	0
166	47.6025	8.2845	294.897	0	0	0	0
167	47.6027	8.60049	102.559	0	0	0	0
168	47.5796	7.60365	4.92931	0	0	0	0
169	47.5866	7.83306	13.5458	0	0	0	0
170	47.6089	9.24462	118.871	0	0	0	0
171	47.5792	7.61858	15.6822	0	0	0	0
172	47.6046	9.29751	41.5316	0	0	0	0
173	47.5905	8.29788	2.55387	0	0	0	0
174	47.5868	7.8904	23.5573	0	0	0	0
175	47.5889	8.29951	0.918323	0	0	0	0
176	47.5791	7.66452	60.8578	0	0	0	0
177	47.59	8.2156	21.814	0	0	0	0
178	47.5921	8.28172	37.4337	0	0	0	0
179	47.5848	8.12084	4.98759	0	0	0	0
180	47.5859	8.21979	1.34114	0	0	0	0
181	47.5997	8.2499	468.609	0	0	0	0
182	47.5991	8.92098	62.6418	0	0	0	0
183	47.5851	7.63825	204.664	0	0	0	0
184	47.5943	8.4732	162.027	0	0	0	0
185	47.5989	9.18034	30.5234	0	0	0	0
186	47.6058	9.265	164.934	0	0	0	0
187	47.5852	8.25651	3.56236	0	0	0	0
188	47.5945	8.79411	26.0101	0	0	0	0
189	47.6027	8.53833	925.982	0	0	0	0
190	47.5844	8.3114	2.87075	0	0	0	0
191	47.5962	8.49671	288.71	0	0	0	0
192	47.5722	7.67867	9.83299	0	0	0	0
193	47.5782	7.90749	3.95694	0	0	0	0
194	47.5885	8.15751	208.932	0	0	0	0
195	47.5833	8.26189	16.5759	0	0	0	0
196	47.5942	9.18252	10.7621	0	0	0	0
197	47.5897	8.23422	100.935	0	0	0	0
198	47.5829	8.31353	5.05876	0	0	0	0
199	47.5885	8.63645	35.8689	0	0	0	0
200	47.5664	7.55807	0.00268	0	0	0	0
201	47.5958	9.30398	86.8218	0	0	0	0
202	47.5688	7.66634	5.134	0	0	0	0
203	47.5742	7.84928	23.532	0	0	0	0
204	47.5795	8.24616	3.17684	0	0	0	0
205	47.582	8.22793	120.842	0	0	0	0
206	47.5788	8.11168	96.3745	0	0	0	0
207	47.5776	8.39558	0.54352	0	0	0	0
208	47.5876	8.8151	79.3194	0	0	0	0
209	47.59	9.14926	58.2706	0	0	0	0
210	47.5716	7.82642	148.807	0	0	0	0
211	47.5776	8.19732	90.9475	0	0	0	0
212	47.5884	9.32048	33.0134	0	0	0	0
213	47.5653	7.82387	1.80953	0	0	0	0
214	47.5787	8.30863	57.9716	0	0	0	0
215	47.5853	9.23741	19.4868	0	0	0	0
216	47.571	8.18851	0.917962	0	0	0	0
217	47.5782	8.62409	36.8653	0	0	0	0
218	47.5869	9.21231	40.6415	0	0	0	0
219	47.5857	9.32698	12.6888	0	0	0	0
220	47.5774	8.39636	1.78652	0	0	0	0
221	47.5755	8.33143	38.4866	0	0	0	0
222	47.5734	8.46086	3.83084	0	0	0	0
223	47.6007	9.29303	1089.7	0	0	0	0
224	47.5714	8.31226	9.10668	0	0	0	0
225	47.5752	8.66525	0.858637	0	0	0	0
226	47.5701	8.36388	1.94497	0	0	0	0
227	47.5768	8.50022	80.0508	0	0	0	0
228	47.5835	9.32804	37.1798	0	0	0	0
229	47.5682	8.18298	37.7286	0	0	0	0
230	47.573	8.39337	28.5725	0	0	0	0
231	47.5741	8.41103	36.0107	0	0	0	0
232	47.5737	8.66405	5.83024	0	0	0	0
233	47.5691	8.3723	12.3988	0	0	0	0
234	47.5686	8.38768	0.917915	0	0	0	0
235	47.5738	8.5677	16.0711	0	0	0	0
236	47.5736	8.65368	25.0724	0	0	0	0
237	47.5807	9.09355	84.3119	0	0	0	0
238	47.5695	8.26848	51.7563	0	0	0	0
239	47.5673	8.38074	3.72779	0	0	0	0
240	47.5784	9.09011	53.9011	0	0	0	0
241	47.5672	8.31725	15.9693	0	0	0	0
242	47.5611	8.09597	0.788838	0	0	0	0
243	47.5569	7.97451	0.012358	0	0	0	0
244	47.5591	8.07592	1.34036	0	0	0	0
245	47.5678	8.65357	0.917898	0	0	0	0
246	47.5786	9.24489	96.6899	0	0	0	0
247	47.5782	9.35762	66.4272	0	0	0	0
248	47.5583	8.07728	1.34033	0	0	0	0
249	47.5606	8.08143	19.1945	0	0	0	0
250	47.5789	9.329	194.647	0	0	0	0
251	47.5553	7.96648	2.68049	0	0	0	0
252	47.5568	7.99118	21.2192	0	0	0	0
253	47.5574	8.07931	2.68061	0	0	0	0
254	47.5594	8.19273	0.917728	0	0	0	0
255	47.5598	8.22342	0.917737	0	0	0	0
256	47.5668	8.2817	171.794	0	0	0	0
257	47.5734	9.13756	38.6973	0	0	0	0
258	47.5552	8.00956	0.854545	0	0	0	0
259	47.5601	8.11795	25.8954	0	0	0	0
260	47.5723	9.18406	19.6002	0	0	0	0
261	47.5498	7.7674	1.80892	0	0	0	0
262	47.5552	7.96132	23.8615	0	0	0	0
263	47.5718	9.28594	11.5724	0	0	0	0
264	47.5488	7.76358	1.82976	0	0	0	0
265	47.5562	8.08722	28.1536	0	0	0	0
266	47.5636	8.39897	78.1768	0	0	0	0
267	47.55	7.76021	0.275378	0	0	0	0
268	47.5826	8.2094	1117.56	0	0	0	0
269	47.5667	9.05801	1.83037	0	0	0	0
270	47.5718	9.15356	67.8469	0	0	0	0
271	47.5429	7.50689	12.7387	0	0	0	0
272	47.5657	9.05598	1.34055	0	0	0	0
273	47.5708	9.31606	41.1047	0	0	0	0
274	47.5403	7.50281	0.917345	0	0	0	0
275	47.5454	7.74988	2.29054	0	0	0	0
276	47.5731	9.22721	143.059	0	0	0	0
277	47.5513	7.91641	13.9184	0	0	0	0
278	47.5435	7.72604	2.56571	0	0	0	0
279	47.572	9.17404	142.999	0	0	0	0
280	47.5385	7.50834	2.23942	0	0	0	0
281	47.5645	9.20926	32.977	0	0	0	0
282	47.5423	7.53143	292.261	0	0	0	0
283	47.5796	8.5512	1091.36	0	0	0	0
284	47.5721	9.35048	206.989	0	0	0	0
285	47.5377	7.66763	0.885898	0	0	0	0
286	47.5522	8.21707	52.2069	0	0	0	0
287	47.5564	8.83439	1.34027	0	0	0	0
288	47.5692	9.27394	115.662	0	0	0	0
289	47.5351	7.50779	28.7472	0	0	0	0
290	47.5324	7.50281	2.73109	0	0	0	0
291	47.5344	7.53433	15.801	0	0	0	0
292	47.5362	7.67148	3.1681	0	0	0	0
293	47.5586	7.8628	2145.8	0	0	0	0
294	47.5638	9.28823	59.9189	0	0	0	0
295	47.5602	9.22039	49.4808	0	0	0	0
296	47.5595	9.27885	45.6861	0	0	0	0
297	47.5616	9.32088	56.6774	0	0	0	0
298	47.5619	9.02614	81.4174	0	0	0	0
299	47.5331	7.50883	44.5461	0	0	0	0
300	47.5336	7.69033	1.26474	0	0	0	0
301	47.5337	7.69437	2.3166	0	0	0	0
302	47.5501	8.04755	294.389	0	0	0	0
303	47.5634	9.24821	372.136	0	0	0	0
304	47.5343	7.5807	71.0397	0	0	0	0
305	47.539	7.91797	32.0967	0	0	0	0
306	47.5347	7.92281	1.33964	0	0	0	0
307	47.5327	7.8399	5.35831	0	0	0	0
308	47.5543	9.33436	57.1535	0	0	0	0
309	47.557	9.35694	60.821	0	0	0	0
310	47.524	7.52937	0.556891	0	0	0	0
311	47.5225	7.52782	0.151861	0	0	0	0
312	47.5288	7.70671	47.7438	0	0	0	0
313	47.5358	7.90312	59.4952	0	0	0	0
314	47.5288	7.68549	75.3138	0	0	0	0
315	47.5309	7.85747	17.7293	0	0	0	0
316	47.5582	9.28031	329.285	0	0	0	0
317	47.547	9.05362	25.2905	0	0	0	0
318	47.5493	9.08641	41.1255	0	0	0	0
319	47.5537	9.34518	98.619	0	0	0	0
320	47.5208	7.52678	2.93479	0	0	0	0
321	47.53	7.83928	43.7212	0	0	0	0
322	47.5269	7.84479	4.01825	0	0	0	0
323	47.5517	9.19585	67.5395	0	0	0	0
324	47.5501	9.37119	61.2395	0	0	0	0
325	47.5259	7.78679	12.7372	0	0	0	0
326	47.5491	9.0387	95.22	0	0	0	0
327	47.5244	7.78594	41.9979	0	0	0	0
328	47.5476	9.36631	71.1022	0	0	0	0
329	47.5161	7.5028	0.605355	0	0	0	0
330	47.5419	8.56084	58.3704	0	0	0	0
331	47.5031	7.0201	0.916583	0	0	0	0
332	47.5152	7.50564	3.29348	0	0	0	0
333	47.5254	7.85603	19.1892	0	0	0	0
334	47.5343	8.57204	0.857875	0	0	0	0
335	47.5269	7.85383	43.1815	0	0	0	0
336	47.5324	7.93427	125.109	0	0	0	0
337	47.5017	7.01687	3.10141	0	0	0	0
338	47.5216	7.95055	9.19004	0	0	0	0
339	47.5389	9.05678	52.8711	0	0	0	0
340	47.5388	9.17332	9.14687	0	0	0	0
341	47.5246	7.54451	389.658	0	0	0	0
342	47.5453	8.26932	1448.54	0	0	0	0
343	47.5377	9.05019	23.5842	0	0	0	0
344	47.5194	7.63614	87.1772	0	0	0	0
345	47.5248	8.11464	53.4449	0	0	0	0
346	47.547	9.3521	303.043	0	0	0	0
347	47.4994	7.13986	8.03163	0	0	0	0
348	47.4992	7.14378	0.916504	0	0	0	0
349	47.5181	7.71693	95.013	0	0	0	0
350	47.4983	7.1459	2.67714	0	0	0	0
351	47.515	7.70568	33.1101	0	0	0	0
352	47.5159	7.77123	60.6795	0	0	0	0
353	47.4973	7.14802	0.91647	0	0	0	0
354	47.5378	9.21416	129.259	0	0	0	0
355	47.5192	7.80491	164.634	0	0	0	0
356	47.5188	8.15633	3.10248	0	0	0	0
357	47.4968	7.03065	67.7088	0	0	0	0
358	47.5294	7.74579	747.941	0	0	0	0
359	47.5171	8.14791	0.916879	0	0	0	0
360	47.5352	9.35669	131.373	0	0	0	0
361	47.5104	7.63293	72.8087	0	0	0	0
362	47.5111	7.70725	64.3589	0	0	0	0
363	47.5193	8.07821	36.5185	0	0	0	0
364	47.5167	8.169	0.91687	0	0	0	0
365	47.5285	9.12368	2.67891	0	0	0	0
366	47.5331	9.38853	37.1191	0	0	0	0
367	47.5303	9.40302	0.857799	0	0	0	0
368	47.5341	9.40278	44.5576	0	0	0	0
369	47.5137	7.66259	297.336	0	0	0	0
370	47.527	7.89537	537.1	0	0	0	0
371	47.5158	7.58617	330.727	0	0	0	0
372	47.521	8.58171	1.33924	0	0	0	0
373	47.5273	9.21262	2.67885	0	0	0	0
374	47.528	9.2422	5.97703	0	0	0	0
375	47.5301	9.4	7.17122	0	0	0	0
376	47.5297	9.40822	16.9764	0	0	0	0
377	47.5114	7.74616	53.9945	0	0	0	0
378	47.52	8.58314	0.916939	0	0	0	0
379	47.5276	9.4004	1.33943	0	0	0	0
380	47.5267	9.40174	1.33941	0	0	0	0
381	47.4922	7.20011	2.19925	0	0	0	0
382	47.512	7.75448	202.443	0	0	0	0
383	47.5113	7.90718	103.464	0	0	0	0
384	47.5206	8.7661	0.916948	0	0	0	0
385	47.5367	9.35961	383.586	0	0	0	0
386	47.5167	7.78293	545.092	0	0	0	0
387	47.525	9.21176	11.6772	0	0	0	0
388	47.553	9.31197	1174.3	0	0	0	0
389	47.5094	7.85567	46.6984	0	0	0	0
390	47.5207	8.66535	60.0678	0	0	0	0
391	47.5278	8.90838	273.074	0	0	0	0
392	47.5286	9.1629	53.0272	0	0	0	0
393	47.5261	9.22021	51.6943	0	0	0	0
394	47.5276	9.23728	64.9917	0	0	0	0
395	47.485	6.99083	13.8559	0	0	0	0
396	47.5067	7.6847	116.655	0	0	0	0
397	47.51	8.12751	19.5103	0	0	0	0
398	47.5199	9.06611	1.33921	0	0	0	0
399	47.5225	9.08945	37.262	0	0	0	0
400	47.5257	9.4162	58.4171	0	0	0	0
401	47.4867	7.01947	55.3604	0	0	0	0
402	47.5015	7.69775	50.9661	0	0	0	0
403	47.5029	7.76954	56.8777	0	0	0	0
404	47.5048	7.84892	36.4608	0	0	0	0
405	47.5061	7.98408	54.6858	0	0	0	0
406	47.5131	8.27136	64.8894	0	0	0	0
407	47.5101	8.38156	0.916738	0	0	0	0
408	47.5029	7.75891	38.287	0	0	0	0
409	47.522	7.82604	871.041	0	0	0	0
410	47.5092	8.38299	1.33889	0	0	0	0
411	47.5197	9.02074	33.1494	0	0	0	0
412	47.5181	9.06879	4.01746	0	0	0	0
413	47.5	7.73158	46.8845	0	0	0	0
414	47.4985	7.82209	1.33858	0	0	0	0
415	47.5057	8.13353	15.9163	0	0	0	0
416	47.5117	8.53715	7.24672	0	0	0	0
417	47.5139	8.65641	42.88	0	0	0	0
418	47.52	9.0716	53.8338	0	0	0	0
419	47.5218	9.35129	35.6831	0	0	0	0
420	47.4976	7.8208	1.33855	0	0	0	0
421	47.5172	8.48672	124.112	0	0	0	0
422	47.5174	9.3302	0.857551	0	0	0	0
423	47.52	9.39972	29.0864	0	0	0	0
424	47.5169	8.90124	28.1593	0	0	0	0
425	47.5232	9.25486	173.517	0	0	0	0
426	47.5169	9.33416	1.92797	0	0	0	0
427	47.4947	7.68229	34.6516	0	0	0	0
428	47.5076	8.48919	2.67769	0	0	0	0
429	47.5127	8.67504	36.7255	0	0	0	0
430	47.5178	9.26917	41.6759	0	0	0	0
431	47.4883	7.00192	357.298	0	0	0	0
432	47.4913	7.56048	39.1997	0	0	0	0
433	47.5218	9.14583	167.5	0	0	0	0
434	47.5141	9.26319	1.82826	0	0	0	0
435	47.4989	7.76423	84.9299	0	0	0	0
436	47.4986	8.05952	0.916507	0	0	0	0
437	47.5054	8.12336	55.876	0	0	0	0
438	47.5119	9.07952	1.33897	0	0	0	0
439	47.4866	7.49443	3.10038	0	0	0	0
440	47.4963	7.70442	213.773	0	0	0	0
441	47.4995	8.17101	1.33861	0	0	0	0
442	47.5109	9.08095	0.916756	0	0	0	0
443	47.5136	9.36656	3.59766	0	0	0	0
444	47.5173	9.40894	78.9749	0	0	0	0
445	47.4986	8.16963	0.916509	0	0	0	0
446	47.5079	8.5315	78.8261	0	0	0	0
447	47.5144	9.33894	49.4557	0	0	0	0
448	47.4801	7.15766	92.221	0	0	0	0
449	47.484	7.4898	0.539946	0	0	0	0
450	47.4866	7.51238	29.1184	0	0	0	0
451	47.4936	7.79556	50.029	0	0	0	0
452	47.4925	7.88076	0.857088	0	0	0	0
453	47.5101	9.19232	1.33892	0	0	0	0
454	47.5134	9.29552	34.4837	0	0	0	0
455	47.514	9.40748	74.0851	0	0	0	0
456	47.4956	7.80945	137.44	0	0	0	0
457	47.4901	7.8085	1.86725	0	0	0	0
458	47.4916	7.87943	1.33838	0	0	0	0
459	47.5053	8.62442	16.9245	0	0	0	0
460	47.5092	9.19101	1.33889	0	0	0	0
461	47.5269	9.38685	511.952	0	0	0	0
462	47.4908	7.657	61.0042	0	0	0	0
463	47.5094	8.58569	47.6494	0	0	0	0
464	47.4708	7.02528	4.1049	0	0	0	0
465	47.4913	7.8192	36.4108	0	0	0	0
466	47.5148	9.1095	106.333	0	0	0	0
467	47.5098	9.18634	51.5254	0	0	0	0
468	47.4931	7.78295	100.548	0	0	0	0
469	47.5053	8.57844	90.1731	0	0	0	0
470	47.5084	9.27867	40.1251	0	0	0	0
471	47.4821	7.52902	39.5679	0	0	0	0
472	47.491	7.81547	86.3672	0	0	0	0
473	47.5096	9.31128	88.1769	0	0	0	0
474	47.5156	9.38167	610.514	0	0	0	0
475	47.4824	7.63064	35.2545	0	0	0	0
476	47.4842	7.64918	69.984	0	0	0	0
477	47.4849	7.75427	33.5733	0	0	0	0
478	47.4963	8.30841	39.1782	0	0	0	0
479	47.5084	9.22537	121.021	0	0	0	0
480	47.4681	7.06111	55.7582	0	0	0	0
481	47.4926	8.03913	40.821	0	0	0	0
482	47.497	8.55784	37.2163	0	0	0	0
483	47.5353	9.21768	1652.27	0	0	0	0
484	47.4849	7.44631	351.953	0	0	0	0
485	47.4869	7.85445	38.6194	0	0	0	0
486	47.4976	8.28197	224.731	0	0	0	0
487	47.5012	8.89935	31.6628	0	0	0	0
488	47.4619	7.00007	1.02446	0	0	0	0
489	47.4971	7.8356	415.582	0	0	0	0
490	47.4868	7.9703	44.5232	0	0	0	0
491	47.4649	7.02041	31.6305	0	0	0	0
492	47.4803	7.68208	48.6953	0	0	0	0
493	47.5358	8.1567	5215.58	0	0	0	0
494	47.4966	8.79297	8.59817	0	0	0	0
495	47.4806	7.66183	35.9242	0	0	0	0
496	47.4801	7.70738	83.9302	0	0	0	0
497	47.4819	7.80961	38.6103	0	0	0	0
498	47.4985	9.20378	2.67716	0	0	0	0
499	47.4755	7.52647	62.5028	0	0	0	0
500	47.4868	7.87674	43.1813	0	0	0	0
501	47.5008	8.2393	345.086	15.2957	0	0	15.2957
502	47.4937	8.35278	157.554	0	0	0	0
503	47.4653	7.00662	147.239	0	0	0	0
504	47.4728	7.55406	8.44448	0	0	0	0
505	47.4761	7.55263	68.5899	0	0	0	0
506	47.5297	8.3455	3636.95	0	0	0	0
507	47.4894	8.2743	136.367	6.70736	0	0	6.70736
508	47.4884	8.56527	0.916303	0	0	0	0
509	47.5001	9.38461	51.7906	0	0	0	0
510	47.4713	7.52173	109.743	0	0	0	0
511	47.4914	7.5515	1659.29	0	0	0	0
512	47.4824	7.84559	66.2213	0	0	0	0
513	47.4888	8.46749	47.4919	0	0	0	0
514	47.4965	9.1835	30.5424	0	0	0	0
515	47.4983	9.1993	47.5256	0	0	0	0
516	47.4982	9.36057	43.3234	0	0	0	0
517	47.4544	7.00095	0.03159	0	0	0	0
518	47.4724	7.70634	1.82664	0	0	0	0
519	47.473	7.71733	5.84228	0	0	0	0
520	47.4572	7.09372	5.0904	0	0	0	0
521	47.4711	7.71448	1.33778	0	0	0	0
522	47.485	8.40082	41.7186	0	0	0	0
523	47.4958	9.34033	32.437	0	0	0	0
524	47.4588	7.02475	141.293	0	0	0	0
525	47.4763	7.97149	5.53709	0	0	0	0
526	47.4861	8.66498	0.916256	0	0	0	0
527	47.4951	9.43283	29.4162	0	0	0	0
528	47.4661	7.46217	23.3922	0	0	0	0
529	47.4693	7.58193	49.0394	0	0	0	0
530	47.4722	7.65615	69.653	0	0	0	0
531	47.4727	7.77655	45.0162	0	0	0	0
532	47.4752	7.81753	78.7954	0	0	0	0
533	47.4932	9.26532	38.0467	0	0	0	0
534	47.4642	7.50198	7.24587	0	0	0	0
535	47.4532	7.03801	34.9185	0	0	0	0
536	47.4649	7.47179	21.4562	0	0	0	0
537	47.4629	7.50531	1.33754	0	0	0	0
538	47.4702	7.61209	65.5641	0	0	0	0
539	47.4948	9.44774	109.972	0	0	0	0
540	47.4711	7.93474	0.915956	0	0	0	0
541	47.478	7.94771	73.4393	0	0	0	0
542	47.4979	8.66998	408.321	0	0	0	0
543	47.486	8.74603	17.0045	5.77667	0	3.79061	1.98606
544	47.4634	7.60335	0.915802	0	0	0	0
545	47.4702	7.75181	43.7824	0	0	0	0
546	47.4907	9.30356	62.9443	0	0	0	0
547	47.5149	9.34725	1356.51	0	0	0	0
548	47.4597	7.43893	12.8086	0	0	0	0
549	47.4895	9.12117	45.1379	0	0	0	0
550	47.4859	9.14217	1.82732	0	0	0	0
551	47.4894	9.33823	49.1618	0	0	0	0
552	47.4916	9.39612	151.155	0	0	0	0
553	47.4568	7.07712	168.065	0	0	0	0
554	47.4713	7.47965	718.571	0	0	0	0
555	47.4619	7.51007	31.0191	0	0	0	0
556	47.4645	7.57911	130.834	0	0	0	0
557	47.4638	7.62756	33.2537	0	0	0	0
558	47.4761	8.22782	31.9554	0	0	0	0
559	47.4945	9.40804	137.943	0	0	0	0
560	47.4886	9.467	74.2614	0	0	0	0
561	47.4783	7.96491	219.775	0	0	0	0
562	47.4617	7.56348	101.571	0	0	0	0
563	47.4723	7.79888	251.24	0	0	0	0
564	47.4859	9.27862	48.0622	0	0	0	0
565	47.4882	9.3616	51.305	0	0	0	0
566	47.4554	7.48852	0.915643	0	0	0	0
567	47.4679	7.92432	98.0984	0	0	0	0
568	47.4822	9.32871	1.55518	0	0	0	0
569	47.4529	7.42623	0.780877	0	0	0	0
570	47.4564	7.43575	46.6644	0	0	0	0
571	47.4603	7.6124	37.7444	0	0	0	0
572	47.4652	7.76617	99.3881	0	0	0	0
573	47.4634	7.78422	24.6887	0	0	0	0
574	47.4645	7.96947	0.915825	0	0	0	0
575	47.4743	8.17523	165.863	0	0	0	0
576	47.472	8.33116	30.3324	0	0	0	0
577	47.4745	8.40686	40.8985	0	0	0	0
578	47.4811	9.25581	2.79763	0	0	0	0
579	47.4949	9.41959	325.959	0	0	0	0
580	47.4573	7.57752	18.0944	0	0	0	0
581	47.467	8.16421	1.33766	0	0	0	0
582	47.4809	9.41155	1.33806	0	0	0	0
583	47.4587	7.63084	38.681	0	0	0	0
584	47.4661	8.16291	1.33763	0	0	0	0
585	47.4819	9.20153	35.0618	0	0	0	0
586	47.4795	9.33925	1.82687	0	0	0	0
587	47.4824	9.46162	9.62175	0	0	0	0
588	47.4851	9.57208	103.87	0	0	0	0
589	47.4563	7.59405	30.4801	0	0	0	0
590	47.4557	7.63765	3.16836	0	0	0	0
591	47.4659	7.65916	297.007	0	0	0	0
592	47.4665	7.99768	27.3267	0	0	0	0
593	47.4851	8.14166	1196.99	0	0	0	0
594	47.4825	9.40886	51.4095	0	0	0	0
595	47.4553	7.51922	94.2833	0	0	0	0
596	47.4537	7.52264	44.3135	0	0	0	0
597	47.4706	8.53597	4.13047	0	0	0	0
598	47.4823	9.38162	84.0999	0	0	0	0
599	47.4436	7.08582	43.7661	0	0	0	0
600	47.4544	7.69139	0.856374	0	0	0	0
601	47.4629	7.69907	131.368	0	0	0	0
602	47.4769	9.33872	0.856795	0	0	0	0
603	47.4784	9.45931	4.01397	0	0	0	0
604	47.4517	7.48123	32.8285	0	0	0	0
605	47.4535	7.58367	21.0413	0	0	0	0
606	47.4593	7.91201	5.62472	0	0	0	0
607	47.4686	8.27538	48.1265	0	0	0	0
608	47.476	9.04577	32.5876	0	0	0	0
609	47.476	9.33737	1.33792	0	0	0	0
610	47.4759	9.08706	42.6998	0	0	0	0
611	47.4751	9.33605	1.33789	0	0	0	0
612	47.4565	7.72592	115.208	0	0	0	0
613	47.4555	7.8756	1.33732	0	0	0	0
614	47.4603	7.91815	39.1053	0	0	0	0
615	47.4619	8.24004	0.915774	0	0	0	0
616	47.4709	8.61987	30.0289	0	0	0	0
617	47.4337	6.95572	15.8862	0	0	0	0
618	47.4655	7.68911	278.889	0	0	0	0
619	47.4462	7.49903	3.09764	0	0	0	0
620	47.4549	7.88023	13.6477	0	0	0	0
621	47.4559	7.91813	13.996	0	0	0	0
622	47.4661	8.22031	123.091	0	0	0	0
623	47.4692	8.24783	331.034	0	0	0	0
624	47.4643	8.39312	13.3676	0	0	0	0
625	47.4516	7.53966	91.9298	0	0	0	0
626	47.452	7.60044	43.47	0	0	0	0
627	47.4714	9.28718	4.92718	0	0	0	0
628	47.4781	9.5601	268.282	0	0	0	0
629	47.4677	7.10189	4338.07	0	0	0	0
630	47.4432	7.41908	12.0926	0	0	0	0
631	47.4461	7.60165	0.915459	0	0	0	0
632	47.4624	8.432	16.5711	0	0	0	0
633	47.4736	8.96524	106.973	0	0	0	0
634	47.4721	9.29538	30.2461	0	0	0	0
635	47.4459	7.52635	68.4597	0	0	0	0
636	47.465	8.79013	0.915836	0	0	0	0
637	47.4679	8.80818	94.0905	0	0	0	0
638	47.474	9.29719	101.175	0	0	0	0
639	47.4722	9.34355	28.8067	0	0	0	0
640	47.4722	9.39874	44.2698	0	0	0	0
641	47.4715	9.56119	53.6688	0	0	0	0
642	47.4417	6.9917	660.803	0	0	0	0
643	47.4434	7.43253	31.2998	0	0	0	0
644	47.4457	7.58961	40.6816	0	0	0	0
645	47.4657	8.75207	15.9114	0	0	0	0
646	47.4724	9.2795	33.0522	0	0	0	0
647	47.4705	9.32868	15.6671	0	0	0	0
648	47.475	9.36831	128.151	0	0	0	0
649	47.4695	9.41367	3.51729	0	0	0	0
650	47.4512	7.66515	86.8362	0	0	0	0
651	47.4816	8.55564	678.514	0	0	0	0
652	47.4667	8.86146	37.0528	0	0	0	0
653	47.4683	9.41103	2.67539	0	0	0	0
654	47.4692	9.61185	1.33772	0	0	0	0
655	47.4478	7.55861	267.915	0	0	0	0
656	47.4561	7.70989	222.774	0	0	0	0
657	47.4514	7.82593	59.4496	0	0	0	0
658	47.4531	8.04492	44.4241	0	0	0	0
659	47.4568	8.06862	235.38	0	0	0	0
660	47.4632	8.78533	10.4277	0	0	0	0
661	47.4691	9.41496	17.8802	0	0	0	0
662	47.4699	9.31364	39.8241	0	0	0	0
663	47.4457	7.61179	134.275	0	0	0	0
664	47.4637	8.90875	15.3212	0	0	0	0
665	47.4499	7.76978	86.1024	0	0	0	0
666	47.4618	9.00495	0.91577	0	0	0	0
667	47.4649	9.1328	32.6084	0	0	0	0
668	47.466	9.32736	19.1674	0	0	0	0
669	47.4701	9.33743	158.294	0	0	0	0
670	47.4681	9.54844	34.447	0	0	0	0
671	47.4315	7.0721	83.4413	0	0	0	0
672	47.441	7.47175	55.5471	0	0	0	0
673	47.4412	7.49129	55.4916	0	0	0	0
674	47.4462	7.7282	50.2715	0	0	0	0
675	47.4678	9.30963	44.3012	0	0	0	0
676	47.4646	9.3412	35.6779	0	0	0	0
677	47.4649	9.41086	14.0669	0	0	0	0
678	47.4352	7.03012	226.797	0	0	0	0
679	47.433	7.2317	41.0971	0	0	0	0
680	47.4385	7.62304	0.915306	0	0	0	0
681	47.4493	7.79641	137.089	0	0	0	0
682	47.4598	8.53164	64.4693	0	0	0	0
683	47.4704	9.45796	201.764	0	0	0	0
684	47.4416	7.76616	4.01075	0	0	0	0
685	47.5006	7.9473	8839.86	0	0	0	0
686	47.4814	8.0594	3468.79	0	0	0	0
687	47.4463	8.06296	0.915463	0	0	0	0
688	47.5117	9.31129	5233.99	0	0	0	0
689	47.4704	9.52502	255.807	0	0	0	0
690	47.4335	7.3131	136.074	0	0	0	0
691	47.4385	7.60051	32.579	0	0	0	0
692	47.4455	7.98423	21.4325	0	0	0	0
693	47.4348	7.33868	186.274	0	0	0	0
694	47.4496	7.81711	105.958	0	0	0	0
695	47.4568	8.93515	2.93057	0	0	0	0
696	47.4541	8.26051	289.14	0	0	0	0
697	47.4489	8.28817	14.8542	0	0	0	0
698	47.4587	8.69455	96.5564	0	0	0	0
699	47.5801	8.89347	56365.2	5.72113	0	0	5.72113
700	47.4614	9.23151	72.7183	0	0	0	0
701	47.4192	7.01837	1.33626	0	0	0	0
702	47.4412	7.78876	57.8146	0	0	0	0
703	47.4478	8.13043	85.1743	0	0	0	0
704	47.4594	8.76383	79.0337	0	0	0	0
705	47.4537	8.78341	10.4449	0	0	0	0
706	47.4598	9.34539	15.7845	0	0	0	0
707	47.4627	9.35116	36.7017	0	0	0	0
708	47.4183	7.01973	0.855703	0	0	0	0
709	47.4226	7.06705	82.5335	0	0	0	0
710	47.4351	7.70812	2.67919	0	0	0	0
711	47.4501	8.00456	117.478	0	0	0	0
712	47.4581	9.54832	1.3374	0	0	0	0
713	47.4632	9.61789	30.1205	0	0	0	0
714	47.4335	7.40626	97.4771	0	0	0	0
715	47.4343	7.46303	161.719	0	0	0	0
716	47.4581	8.92331	87.6622	0	0	0	0
717	47.463	9.61271	91.4194	0	0	0	0
718	47.4588	9.37563	43.461	0	0	0	0
719	47.4597	9.47002	38.1718	0	0	0	0
720	47.4618	9.5554	140.483	0	0	0	0
721	47.433	7.49384	191.374	0	0	0	0
722	47.4421	7.68094	295.705	0	0	0	0
723	47.4353	7.85523	1.33673	0	0	0	0
724	47.4526	8.78973	16.7309	0	0	0	0
725	47.4589	9.26859	49.7983	0	0	0	0
726	47.4556	9.58677	1.33733	0	0	0	0
727	47.4278	7.36448	105.258	0	0	0	0
728	47.4344	7.85659	1.33671	0	0	0	0
729	47.4488	8.79696	0.915512	0	0	0	0
730	47.4558	8.80804	241.456	0	0	0	0
731	47.4529	9.26203	0.915594	0	0	0	0
732	47.457	9.60406	36.2924	0	0	0	0
733	47.455	9.65105	1.86581	0	0	0	0
734	47.4175	7.01384	54.933	0	0	0	0
735	47.4223	7.23284	97.0808	0	0	0	0
736	47.4307	7.61298	45.6659	0	0	0	0
737	47.4401	8.16715	8.02123	0	0	0	0
738	47.476	9.43633	853.94	0	0	0	0
739	47.4564	9.45071	36.2408	0	0	0	0
740	47.4561	9.61661	21.0768	0	0	0	0
741	47.454	9.65569	1.33728	0	0	0	0
742	47.4317	7.57452	46.1968	0	0	0	0
743	47.4373	7.70001	159.808	0	0	0	0
744	47.4536	7.74788	376.251	0	0	0	0
745	47.4388	7.84757	61.7668	0	0	0	0
746	47.433	7.8581	1.82509	0	0	0	0
747	47.4531	9.65835	1.33725	0	0	0	0
748	47.426	7.32611	185.064	0	0	0	0
749	47.4267	7.48656	63.1669	0	0	0	0
750	47.4297	7.59469	51.2471	0	0	0	0
751	47.451	8.19305	553.656	0	0	0	0
752	47.4443	8.47499	37.7052	0	0	0	0
753	47.4534	9.59127	14.7179	0	0	0	0
754	47.4369	8.16514	1.82523	0	0	0	0
755	47.4504	9.25772	4.51362	0	0	0	0
756	47.4575	9.45437	228.421	0	0	0	0
757	47.4301	7.69731	37.2105	0	0	0	0
758	47.4481	7.95218	933.391	0	0	0	0
759	47.4582	8.35105	293.045	0	0	0	0
760	47.4505	8.7419	199.954	0	0	0	0
761	47.4483	8.7634	64.1472	0	0	0	0
762	47.4485	8.86963	63.0954	0	0	0	0
763	47.457	9.51849	152.883	0	0	0	0
764	47.4538	9.545	23.5004	0	0	0	0
765	47.4514	9.65978	3.51285	0	0	0	0
766	47.4335	8.10037	0.915207	0	0	0	0
767	47.4271	7.70478	33.4925	0	0	0	0
768	47.425	7.70326	1.33643	0	0	0	0
769	47.4346	7.93457	63.5748	0	0	0	0
770	47.4455	8.84326	42.8198	0	0	0	0
771	47.4435	8.85994	5.66697	0	0	0	0
772	47.4507	9.6101	21.2987	0	0	0	0
773	47.449	9.65909	0.009018	0	0	0	0
774	47.4167	7.23956	43.1907	0	0	0	0
775	47.4205	7.30142	119.265	0	0	0	0
776	47.4445	9.023	3.09745	0	0	0	0
777	47.4481	9.65782	0.021545	0	0	0	0
778	47.4119	7.08461	56.6937	0	0	0	0
779	47.4216	7.33834	193.003	0	0	0	0
780	47.4242	7.67733	11.8043	0	0	0	0
781	47.4332	8.16391	3.72443	0	0	0	0
782	47.4379	8.3902	37.2157	0	0	0	0
783	47.4512	8.83735	196.395	0	0	0	0
784	47.447	9.25944	34.4664	0	0	0	0
785	47.4608	9.36209	484.301	0	0	0	0
786	47.4546	9.53572	139.774	0	0	0	0
787	47.4465	9.57633	0.915467	0	0	0	0
788	47.4472	9.65654	0.023587	0	0	0	0
789	47.4167	7.31424	58.3828	0	0	0	0
790	47.4141	7.34269	2.67222	0	0	0	0
791	47.417	7.36003	64.3357	0	0	0	0
792	47.4217	7.67426	1.33633	0	0	0	0
793	47.4388	8.26151	94.5465	0	0	0	0
794	47.422	7.57757	61.934	0	0	0	0
795	47.4223	7.65651	41.1392	0	0	0	0
796	47.4207	7.67298	1.33631	0	0	0	0
797	47.4318	8.17354	32.3875	0	0	0	0
798	47.4444	8.33881	234.335	0	0	0	0
799	47.4449	8.81101	130.522	0	0	0	0
800	47.442	8.87118	36.1453	0	0	0	0
801	47.4556	9.41251	302.674	0	0	0	0
802	47.4523	9.57293	253.367	0	0	0	0
803	47.4501	9.65468	49.3713	0	0	0	0
804	47.4229	7.6194	113.642	0	0	0	0
805	47.4373	7.64842	814.319	0	0	0	0
806	47.4198	7.67169	1.33628	0	0	0	0
807	47.4251	7.75355	34.4216	0	0	0	0
808	47.4248	7.76374	32.2246	0	0	0	0
809	47.4395	8.04256	661.07	0	0	0	0
810	47.4473	9.59374	81.4897	0	0	0	0
811	47.4441	9.65046	1.33699	0	0	0	0
812	47.4192	7.60263	29.0705	0	0	0	0
813	47.4211	7.63732	32.9987	0	0	0	0
814	47.422	7.75866	13.3739	0	0	0	0
815	47.4369	8.29844	65.9908	0	0	0	0
816	47.4468	9.3865	45.2907	0	0	0	0
817	47.4439	9.62449	15.6052	0	0	0	0
818	47.4118	7.39374	0.914772	0	0	0	0
819	47.4182	7.48637	108.642	0	0	0	0
820	47.4383	8.82692	52.0617	0	0	0	0
821	47.4412	8.90982	36.1839	0	0	0	0
822	47.4421	9.57222	0.915378	0	0	0	0
823	47.3981	6.9136	0.708603	0	0	0	0
824	47.4218	7.70046	29.4485	0	0	0	0
825	47.4328	8.08397	275.197	0	0	0	0
826	47.4482	8.12749	1232.77	0	0	0	0
827	47.3973	6.91221	0.914471	0	0	0	0
828	47.4042	7.16243	0.914608	0	0	0	0
829	47.4294	8.20801	74.4235	0	0	0	0
830	47.4421	8.23268	658.695	0	0	0	0
831	47.4425	8.79102	92.4474	0	0	0	0
832	47.4361	8.90568	4.75176	0	0	0	0
833	47.4403	9.56578	0.915341	0	0	0	0
834	47.4426	9.64223	33.8105	0	0	0	0
835	47.411	7.34182	99.3924	0	0	0	0
836	47.416	7.61551	61.4023	0	0	0	0
837	47.432	7.72827	395.45	0	0	0	0
838	47.431	8.4089	77.3047	0	0	0	0
839	47.4407	9.62509	43.149	0	0	0	0
840	47.4389	9.64614	0.154715	0	0	0	0
841	47.4023	7.19566	0.914586	0	0	0	0
842	47.4249	8.01045	75.9948	0	0	0	0
843	47.4239	8.0796	38.8621	0	0	0	0
844	47.4255	8.32599	0.855832	0	0	0	0
845	47.4327	8.69597	35.0482	0	0	0	0
846	47.4398	9.36374	54.6385	0	0	0	0
847	47.4015	7.20081	0.914561	0	0	0	0
848	47.4156	7.71159	17.0992	0	0	0	0
849	47.4246	8.32734	1.33642	0	0	0	0
850	47.4375	8.9285	93.1755	0	0	0	0
851	47.4198	7.99133	46.1668	0	0	0	0
852	47.4454	8.88976	709.275	0	0	0	0
853	47.4309	8.8916	0.915148	0	0	0	0
854	47.443	9.27908	63.6906	0	0	0	0
855	47.4272	8.33155	40.5899	0	0	0	0
856	47.4305	8.92854	0.915139	0	0	0	0
857	47.4338	9.31895	2.97894	0	0	0	0
858	47.3995	7.16087	33.1397	0	0	0	0
859	47.4244	7.54812	478.737	0	0	0	0
860	47.4145	7.85779	4.30617	0	0	0	0
861	47.4194	8.08015	20.027	0	0	0	0
862	47.4185	8.08593	3.5494	0	0	0	0
863	47.4233	8.16491	32.1569	0	0	0	0
864	47.4364	9.62523	33.4133	0	0	0	0
865	47.426	7.98098	556.157	0	0	0	0
866	47.5012	8.46215	12031.8	0	0	0	0
867	47.4388	9.58592	165.071	0	0	0	0
868	47.4058	7.37431	99.0092	0	0	0	0
869	47.4136	7.86595	30.6699	0	0	0	0
870	47.4167	8.08916	8.01714	0	0	0	0
871	47.4221	8.13928	121.551	0	0	0	0
872	47.4492	8.3968	1789.6	0	0	0	0
873	47.427	8.85391	1.82478	0	0	0	0
874	47.4308	9.32001	1.82492	0	0	0	0
875	47.41	7.5922	56.4735	0	0	0	0
876	47.4007	7.35724	33.4461	0	0	0	0
877	47.4198	8.05861	181.566	0	0	0	0
878	47.4184	8.11175	101.28	0	0	0	0
879	47.4248	8.15388	108.975	11.5847	0	11.5847	0
880	47.4253	8.70655	17.3185	0	0	0	0
881	47.4177	7.42138	1185.23	0	0	0	0
882	47.4023	7.4526	33.3184	0	0	0	0
883	47.4058	7.48707	40.8811	0	0	0	0
884	47.4074	7.57185	95.7905	0	0	0	0
885	47.4131	7.69106	79.2511	0	0	0	0
886	47.4191	8.17388	54.2865	0	0	0	0
887	47.431	9.23738	47.5678	0	0	0	0
888	47.4302	9.26246	43.9291	0	0	0	0
889	47.4394	9.35301	146.424	0	0	0	0
890	47.4331	9.64587	10.0896	0	0	0	0
891	47.3854	6.90896	0.662727	0	0	0	0
892	47.4013	7.26548	233.016	0	0	0	0
893	47.401	7.39261	56.5971	0	0	0	0
894	47.4224	8.56323	47.7116	2.69659	0	2.69659	0
895	47.4302	9.32502	28.1879	0	0	0	0
896	47.431	9.61988	49.3261	0	0	0	0
897	47.3978	7.41102	1.80293	0	0	0	0
898	47.4092	7.93284	4.7309	0	0	0	0
899	47.415	8.12362	56.6796	0	0	0	0
900	47.4204	8.44357	38.3339	0	0	0	0
901	47.4698	8.63605	4593.58	0	0	0	0
902	47.4263	8.8983	32.0493	0	0	0	0
903	47.4263	9.32069	0.915058	0	0	0	0
904	47.4351	9.60564	156.058	0	0	0	0
905	47.3969	7.41377	2.67123	0	0	0	0
906	47.4067	7.61511	142.545	0	0	0	0
907	47.404	7.73598	1.33582	0	0	0	0
908	47.4205	8.5264	64.465	0	0	0	0
909	47.4279	9.64792	4.00955	0	0	0	0
910	47.4017	7.60321	28.6794	0	0	0	0
911	47.408	7.67485	149.119	0	0	0	0
912	47.4032	7.73734	1.3358	0	0	0	0
913	47.4207	8.23357	323.361	0	0	0	0
914	47.4254	8.48782	179.401	0	0	0	0
915	47.4268	8.58037	183.366	0	0	0	0
916	47.4323	9.33182	161.192	0	0	0	0
917	47.3924	7.30343	0.855219	0	0	0	0
918	47.4046	7.74146	37.7513	0	0	0	0
919	47.4049	7.78574	15.65	0	0	0	0
920	47.4123	7.96383	217.638	0	0	0	0
921	47.4184	8.40714	54.208	3.24092	0	3.24092	0
922	47.4241	8.84845	41.2699	0	0	0	0
923	47.4283	9.44449	102.93	0	0	0	0
924	47.3954	7.47021	0.914443	0	0	0	0
925	47.4172	8.42663	116.63	0	0	0	0
926	47.4232	8.60441	157.362	0	0	0	0
927	47.4187	8.85145	1.80381	0	0	0	0
928	47.4064	7.92396	54.0069	0	0	0	0
929	47.409	7.97317	46.4859	0	0	0	0
930	47.4118	8.17173	35.1968	0	0	0	0
931	47.4097	8.23186	1.8242	0	0	0	0
932	47.4099	8.25436	1.80339	0	0	0	0
933	47.4468	8.97647	2450.53	0	0	0	0
934	47.4228	9.48629	0.914986	0	0	0	0
935	47.4447	9.4821	1869.42	0	0	0	0
936	47.3793	6.89401	3.58646	0	0	0	0
937	47.4026	7.67577	46.7047	0	0	0	0
938	47.4094	8.0593	70.1563	0	0	0	0
939	47.4211	9.32888	0.914951	0	0	0	0
940	47.4009	7.56107	100.248	0	0	0	0
941	47.4053	7.71932	103.169	0	0	0	0
942	47.4093	8.14863	38.0708	0	0	0	0
943	47.4088	8.22283	34.3744	0	0	0	0
944	47.4157	8.46613	72.1498	0	0	0	0
945	47.3895	7.31407	37.2683	0	0	0	0
946	47.3972	7.46777	137.918	0	0	0	0
947	47.3977	7.63272	38.9654	0	0	0	0
948	47.4157	8.89194	0.914844	0	0	0	0
949	47.3885	6.95972	350.6	0	0	0	0
950	47.3846	7.19061	6.92477	0	0	0	0
951	47.3941	7.39875	292.814	0	0	0	0
952	47.402	7.77606	49.3578	0	0	0	0
953	47.4269	7.89058	2215.71	0	0	0	0
954	47.4068	8.11345	33.0327	0	0	0	0
955	47.4216	9.1816	99.0825	0	0	0	0
956	47.4105	7.06834	9234.62	0	0	0	0
957	47.3973	7.57497	64.4594	0	0	0	0
958	47.407	8.23793	26.173	0	0	0	0
959	47.4085	8.32293	9.7103	0	0	0	0
960	47.419	8.87895	90.1104	0	0	0	0
961	47.4213	9.15974	93.1201	0	0	0	0
962	47.4219	9.47135	110.284	0	0	0	0
963	47.3953	7.58544	72.7819	0	0	0	0
964	47.3968	7.65314	55.5129	0	0	0	0
965	47.4145	8.37851	174.892	0	0	0	0
966	47.3928	7.67291	0.855224	0	0	0	0
967	47.4061	8.08072	133.581	0	0	0	0
968	47.3935	7.17995	604.696	0	0	0	0
969	47.4066	8.50397	0.914662	0	0	0	0
970	47.4067	8.51209	0.914664	0	0	0	0
971	47.3799	7.05953	52.8447	0	0	0	0
972	47.3948	7.55212	161.847	0	0	0	0
973	47.4178	9.61206	76.682	0	0	0	0
974	47.411	7.52064	1349.67	0	0	0	0
975	47.3906	7.69411	0.914345	0	0	0	0
976	47.3945	7.74044	33.4545	0	0	0	0
977	47.404	8.16613	62.9533	0	0	0	0
978	47.4194	8.95242	250.875	0	0	0	0
979	47.4171	8.968	63.2321	0	0	0	0
980	47.3797	7.12723	58.5736	0	0	0	0
981	47.3888	7.65445	0.914309	0	0	0	0
982	47.3905	7.67401	33.4085	0	0	0	0
983	47.4156	7.7964	2464.44	0	0	0	0
984	47.4018	8.27291	14.4449	0	0	0	0
985	47.4082	8.43909	151.034	0	0	0	0
986	47.3872	7.50722	50.461	0	0	0	0
987	47.3905	7.78035	0.914345	0	0	0	0
988	47.3997	8.11974	27.6518	0	0	0	0
989	47.404	8.45393	31.7877	0	0	0	0
990	47.4237	9.14108	794.571	0	0	0	0
991	47.3778	7.16206	36.087	0	0	0	0
992	47.4092	8.19656	289.075	0	0	0	0
993	47.4	8.3638	0.914531	0	0	0	0
994	47.4128	8.90114	46.043	0	0	0	0
995	47.4299	9.57219	841.49	0	0	0	0
996	47.3736	7.02254	25.9316	0	0	0	0
997	47.3732	7.11513	0.913986	0	0	0	0
998	47.3843	7.35156	162.924	0	0	0	0
999	47.3947	7.84746	98.4807	0	0	0	0
1000	47.4035	8.5095	33.1377	2.80605	2.26785	0.538198	0
1001	47.4132	9.20785	62.6851	0	0	0	0
1002	47.3854	7.63776	4.50771	0	0	0	0
1003	47.4944	9.11593	32576	2.57087	2.57087	0	0
1004	47.415	9.32303	139.722	2.49234	0	0	2.49234
1005	47.3694	6.96748	19.5961	0	0	0	0
1006	47.3818	7.54503	0.914172	0	0	0	0
1007	47.4058	8.86442	11.2707	0	0	0	0
1008	47.4096	8.88591	53.4739	0	0	0	0
1009	47.4207	8.92304	551.429	0	0	0	0
1010	47.4107	9.38057	60.767	0	0	0	0
1011	47.4135	9.45259	84.0804	0	0	0	0
1012	47.4108	9.55991	51.2976	0	0	0	0
1013	47.3696	7.00536	11.3273	0	0	0	0
1014	47.383	7.53832	29.535	0	0	0	0
1015	47.3994	7.63483	859.684	0	0	0	0
1016	47.3848	7.65889	23.1745	0	0	0	0
1017	47.4084	7.72493	1208.57	0	0	0	0
1018	47.389	7.76226	91.3386	0	0	0	0
1019	47.4016	7.86541	185.994	0	0	0	0
1020	47.4071	8.94269	39.5554	0	0	0	0
1021	47.3744	7.14111	100.3	0	0	0	0
1022	47.374	7.16959	44.8913	0	0	0	0
1023	47.3832	7.63073	20.3548	0	0	0	0
1024	47.4116	8.64563	379.865	0	0	0	0
1025	47.4028	8.87055	6.14293	0	0	0	0
1026	47.4084	9.56841	16.1706	0	0	0	0
1027	47.4167	9.65114	32.1982	0	0	0	0
1028	47.367	7.03652	3.22562	0	0	0	0
1029	47.383	7.64396	43.0726	0	0	0	0
1030	47.4031	8.9298	12.7294	0	0	0	0
1031	47.4076	9.41053	52.4124	0	0	0	0
1032	47.4057	9.51294	0.914647	0	0	0	0
1033	47.3702	7.12972	33.0197	0	0	0	0
1034	47.3996	7.28541	2473.86	0	0	0	0
1035	47.3833	7.40513	382.607	0	0	0	0
1036	47.3811	7.44569	106.322	0	0	0	0
1037	47.4037	8.87929	47.1037	0	0	0	0
1038	47.3759	7.3403	129.163	0	0	0	0
1039	47.3913	7.67112	385.167	0	0	0	0
1040	47.3956	8.12839	164.856	0	0	0	0
1041	47.3993	8.83513	1.82389	0	0	0	0
1042	47.4059	9.50397	34.2476	0	0	0	0
1043	47.3824	7.56949	270.171	0	0	0	0
1044	47.3797	7.62373	11.4867	0	0	0	0
1045	47.389	8.03284	35.9079	0	0	0	0
1046	47.3979	8.83661	0.855325	0	0	0	0
1047	47.4006	8.95589	7.1523	0	0	0	0
1048	47.4018	9.29338	0.914569	0	0	0	0
1049	47.3997	9.10543	0.914524	0	0	0	0
1050	47.4063	9.34944	92.2958	0	0	0	0
1051	47.4016	9.40839	0.914565	0	0	0	0
1052	47.3653	7.16039	0.913828	0	0	0	0
1053	47.3824	7.76236	57.9213	0	0	0	0
1054	47.3737	7.50798	7.95935	0	0	0	0
1055	47.3775	7.66465	46.886	0	0	0	0
1056	47.3846	7.83635	82.0358	0	0	0	0
1057	47.3986	8.96339	18.9927	0	0	0	0
1058	47.3738	7.52042	25.1	0	0	0	0
1059	47.3731	7.55851	0.913999	0	0	0	0
1060	47.3754	7.57075	39.6101	0	0	0	0
1061	47.37	6.93022	1233.05	0	0	0	0
1062	47.3774	7.64161	110.065	0	0	0	0
1063	47.3796	7.73983	47.3538	0	0	0	0
1064	47.3944	8.37839	158.913	0	0	0	0
1065	47.396	8.67086	70.2226	0	0	0	0
1066	47.3961	8.87582	37.3428	0	0	0	0
1067	47.3724	7.60237	0.854847	0	0	0	0
1068	47.3766	7.68401	68.5821	0	0	0	0
1069	47.3762	7.72078	37.3931	0	0	0	0
1070	47.3788	7.75152	39.6916	0	0	0	0
1071	47.397	8.86598	40.8187	0	0	0	0
1072	47.3555	6.88619	19.9846	0	0	0	0
1073	47.3605	7.07631	42.1948	0	0	0	0
1074	47.3637	7.16667	35.1732	0	0	0	0
1075	47.3726	7.60909	8.34711	0	0	0	0
1076	47.3881	8.00818	254.157	0	0	0	0
1077	47.3845	8.10519	121.161	8.76461	0	0	8.76461
1078	47.3916	8.45871	101.586	0	0	0	0
1079	47.3991	8.94287	70.6682	0	0	0	0
1080	47.3968	9.50777	0.8553	0	0	0	0
1081	47.3704	7.54958	15.2503	0	0	0	0
1082	47.3739	7.76451	32.1336	0	0	0	0
1083	47.3985	9.49376	33.883	0	0	0	0
1084	47.379	8.09272	8.24504	0	0	0	0
1085	47.3789	8.11901	2.67019	0	0	0	0
1086	47.3835	8.33003	7.67878	0	0	0	0
1087	47.3904	8.94315	3.09397	0	0	0	0
1088	47.3912	9.06851	0.914358	0	0	0	0
1089	47.4024	9.28307	162.546	0	0	0	0
1090	47.3969	9.66542	14.5434	0	0	0	0
1091	47.3585	7.17055	5.09421	0	0	0	0
1092	47.3775	7.49869	741.345	0	0	0	0
1093	47.3699	7.64805	37.2871	0	0	0	0
1094	47.3727	7.69549	92.3581	0	0	0	0
1095	47.3781	7.98771	39.1738	0	0	0	0
1096	47.3779	8.11696	0.914094	0	0	0	0
1097	47.3937	8.95283	92.1165	0	0	0	0
1098	47.3924	8.96435	17.5776	0	0	0	0
1099	47.3657	7.11547	493.191	0	0	0	0
1100	47.3934	9.67274	3.87528	0	0	0	0
1101	47.3941	9.67258	2.78061	0	0	0	0
1102	47.3688	7.59837	30.8554	0	0	0	0
1103	47.3799	8.33929	0.914132	0	0	0	0
1104	47.392	9.67463	1.23561	0	0	0	0
1105	47.3623	7.06756	150.498	0	0	0	0
1106	47.3785	7.8596	340.146	0	0	0	0
1107	47.3542	7.0844	23.2082	0	0	0	0
1108	47.3541	7.11389	41.5464	0	0	0	0
1109	47.3728	7.97651	13.7143	0	0	0	0
1110	47.3849	8.5889	54.8467	0	0	0	0
1111	47.393	8.83002	243.975	0	0	0	0
1112	47.3954	9.3615	245.913	0	0	0	0
1113	47.3576	7.21275	88.2126	0	0	0	0
1114	47.3672	7.67138	59.384	0	0	0	0
1115	47.3806	8.59224	0.914147	0	0	0	0
1116	47.399	9.25046	772.469	0	0	0	0
1117	47.3654	7.60977	43.4583	0	0	0	0
1118	47.3866	8.87906	33.0629	0	0	0	0
1119	47.4149	9.51216	1676.61	0	0	0	0
1120	47.3692	7.74872	63.8339	0	0	0	0
1121	47.3689	7.85829	39.0202	0	0	0	0
1122	47.3731	7.90085	34.0294	0	0	0	0
1123	47.3701	7.97149	25.3489	0	0	0	0
1124	47.3747	8.02285	88.7736	0	0	0	0
1125	47.3523	7.06554	56.7406	0	0	0	0
1126	47.3603	7.58313	0.913742	0	0	0	0
1127	47.3795	8.12931	85.5733	0	0	0	0
1128	47.386	8.86699	35.1241	0	0	0	0
1129	47.3863	8.89405	65.0865	0	0	0	0
1130	47.3514	7.16058	45.4581	0	0	0	0
1131	47.3803	8.86208	0.91414	0	0	0	0
1132	47.3831	9.17568	0.914195	0	0	0	0
1133	47.3873	9.35928	55.1099	0	0	0	0
1134	47.3856	9.44721	7.54427	0	0	0	0
1135	47.3947	9.46053	222.226	0	0	0	0
1136	47.3976	9.56315	360.311	0	0	0	0
1137	47.3583	7.56508	5.65615	0	0	0	0
1138	47.3613	7.59239	55.2516	0	0	0	0
1139	47.3793	8.86351	1.33511	0	0	0	0
1140	47.3818	8.93438	16.6731	0	0	0	0
1141	47.3642	7.76951	57.92	0	0	0	0
1142	47.3725	8.39792	0.913987	0	0	0	0
1143	47.3823	8.95113	41.1304	0	0	0	0
1144	47.3509	7.08137	270.31	0	0	0	0
1145	47.3925	7.97272	1802.6	0	0	0	0
1146	47.3875	8.61934	738.501	0	0	0	0
1147	47.381	8.8758	35.0023	0	0	0	0
1148	47.3907	8.91188	277.048	0	0	0	0
1149	47.3492	7.11698	83.367	0	0	0	0
1150	47.3513	7.178	127.759	0	0	0	0
1151	47.393	9.52028	539.999	0	0	0	0
1152	47.3879	9.66916	77.6667	0	0	0	0
1153	47.3827	7.87411	995.251	0	0	0	0
1154	47.3652	7.98733	48.845	0	0	0	0
1155	47.3731	8.47502	37.7881	0	0	0	0
1156	47.3709	8.47404	1.80186	0	0	0	0
1157	47.371	8.48266	0.913958	0	0	0	0
1158	47.3746	8.58263	35.2686	0	0	0	0
1159	47.3877	9.67515	1.70785	0	0	0	0
1160	47.3695	8.46511	4.12133	0	0	0	0
1161	47.3805	9.66929	9.52774	0	0	0	0
1162	47.3545	7.55376	56.2802	0	0	0	0
1163	47.3654	7.58042	340.338	0	0	0	0
1164	47.353	7.60572	1.8011	0	0	0	0
1165	47.3668	8.19583	32.4847	0	0	0	0
1166	47.3773	9.41995	1.8228	0	0	0	0
1167	47.3693	7.72955	2156.53	0	0	0	0
1168	47.3592	7.86892	43.855	0	0	0	0
1169	47.3659	8.20788	23.6454	0	0	0	0
1170	47.349	7.52401	4.00268	0	0	0	0
1171	47.3544	7.53581	121.997	0	0	0	0
1172	47.3585	7.82446	88.1348	0	0	0	0
1173	47.3875	8.70847	602.602	0	0	0	0
1174	47.3443	7.15636	101.484	0	0	0	0
1175	47.3605	7.94229	155.969	0	0	0	0
1176	47.3713	8.96548	0.913961	0	0	0	0
1177	47.3761	9.22777	40.3788	0	0	0	0
1178	47.3764	9.66744	3.1168	0	0	0	0
1179	47.3383	7.06553	60.3735	0	0	0	0
1180	47.3661	8.30771	52.0607	0	0	0	0
1181	47.3735	8.66861	76.0352	0	0	0	0
1182	47.3874	9.30514	729.043	0	0	0	0
1183	47.3635	8.29847	34.1577	0	0	0	0
1184	47.3505	7.62098	38.3713	0	0	0	0
1185	47.3528	7.70807	39.8274	0	0	0	0
1186	47.3559	7.78984	111.099	0	0	0	0
1187	47.3491	7.59565	63.477	0	0	0	0
1188	47.3705	9.22815	3.09242	0	0	0	0
1189	47.3366	7.14029	29.8613	0	0	0	0
1190	47.3678	8.0691	403.973	0	0	0	0
1191	47.3638	8.67657	1.80166	0	0	0	0
1192	47.371	9.28655	28.6763	0	0	0	0
1193	47.3716	9.44123	17.8765	0	0	0	0
1194	47.3333	7.14545	5.2792	0	0	0	0
1195	47.3509	7.81702	67.3902	0	0	0	0
1196	47.359	7.96983	107.069	0	0	0	0
1197	47.3521	7.87043	51.3015	0	0	0	0
1198	47.4015	8.30667	3501.95	1.23027	0	1.23027	0
1199	47.3452	7.52935	95.4418	0	0	0	0
1200	47.3594	8.33109	79.5075	0	0	0	0
1201	47.3756	8.43033	677.139	0	0	0	0
1202	47.3639	8.94992	0.913816	0	0	0	0
1203	47.3629	8.62834	43.0457	0	0	0	0
1204	47.3598	8.65358	1.33454	0	0	0	0
1205	47.3266	7.02566	2.66716	0	0	0	0
1206	47.327	7.04147	1.54986	0	0	0	0
1207	47.342	7.54494	37.34	0	0	0	0
1208	47.3452	7.5591	111.841	0	0	0	0
1209	47.3501	7.68307	397.844	0	0	0	0
1210	47.3534	8.09033	55.0442	0	0	0	0
1211	47.3612	8.607	34.3791	0	0	0	0
1212	47.3589	8.65501	0.913717	0	0	0	0
1213	47.363	8.88348	11.5762	0	0	0	0
1214	47.3702	9.49229	45.1394	0	0	0	0
1215	47.3495	8.08756	0.913531	0	0	0	0
1216	47.3578	8.47136	50.7341	0	0	0	0
1217	47.3673	9.43291	24.5128	0	0	0	0
1218	47.3792	8.23082	2273.23	0	0	0	0
1219	47.4004	9.42524	2824.6	0	0	0	0
1220	47.3661	9.62395	0.018756	0	0	0	0
1221	47.3534	8.44464	0.913607	0	0	0	0
1222	47.3636	8.9671	35.244	0	0	0	0
1223	47.3689	9.30009	183.703	0	0	0	0
1224	47.3657	7.2063	1191.11	0	0	0	0
1225	47.3416	7.69054	66.3097	0	0	0	0
1226	47.3685	8.15197	664.516	0	0	0	0
1227	47.3595	8.68462	57.9127	0	0	0	0
1228	47.3591	9.10339	1.33452	0	0	0	0
1229	47.3247	7.02427	77.2323	0	0	0	0
1230	47.3267	7.14473	61.1879	0	0	0	0
1231	47.3413	7.59016	169.701	0	0	0	0
1232	47.3465	7.71582	185.373	0	0	0	0
1233	47.3648	8.28322	363.391	0	0	0	0
1234	47.3606	8.87473	50.2081	0	0	0	0
1235	47.3581	9.102	0.913701	0	0	0	0
1236	47.3624	9.14067	52.3691	0	0	0	0
1237	47.337	7.56567	91.2365	0	0	0	0
1238	47.3438	7.83999	54.2164	0	0	0	0
1239	47.3495	7.99496	104.405	0	0	0	0
1240	47.369	8.70152	564.333	0	0	0	0
1241	47.332	7.41095	54.5246	0	0	0	0
1242	47.3678	8.92129	576.616	0	0	0	0
1243	47.3329	7.46179	104.133	0	0	0	0
1244	47.3468	7.96119	346.88	0	0	0	0
1245	47.359	8.82782	64.7765	0	0	0	0
1246	47.3589	9.19583	49.2093	0	0	0	0
1247	47.3387	7.10404	1247.67	0	0	0	0
1248	47.3234	7.2434	0.913012	0	0	0	0
1249	47.336	7.50027	138.301	0	0	0	0
1250	47.3554	8.91538	14.1424	0	0	0	0
1251	47.3587	9.52652	19.8007	0	0	0	0
1252	47.3279	7.17486	86.0025	0	0	0	0
1253	47.3329	7.54968	43.4495	0	0	0	0
1254	47.3351	7.59266	106.454	0	0	0	0
1255	47.3601	9.17485	180.736	0	0	0	0
1256	47.3563	9.52403	0.854549	0	0	0	0
1257	47.3378	7.98087	0.913296	0	0	0	0
1258	47.3571	9.61207	0.004045	0	0	0	0
1259	47.3294	7.55979	22.6425	0	0	0	0
1260	47.346	8.0594	138.078	0	0	0	0
1261	47.351	8.43114	141.784	0	0	0	0
1262	47.3563	8.88655	76.3091	0	0	0	0
1263	47.3189	7.0896	63.6386	0	0	0	0
1264	47.3233	7.29948	46.9099	0	0	0	0
1265	47.3489	7.35107	9572.37	0	0	0	0
1266	47.3383	7.72992	243.798	0	0	0	0
1267	47.3504	8.46323	103.915	0	0	0	0
1268	47.3579	9.15557	91.9497	0	0	0	0
1269	47.3127	7.01565	0.209859	0	0	0	0
1270	47.343	7.76831	599.382	0	0	0	0
1271	47.3523	8.95138	35.6461	0	0	0	0
1272	47.3162	7.15577	3.13091	0	0	0	0
1273	47.3261	7.55018	6.99776	0	0	0	0
1274	47.3317	7.66339	98.7034	0	0	0	0
1275	47.3149	7.01865	32.4735	0	0	0	0
1276	47.3233	7.39835	49.8056	0	0	0	0
1277	47.3263	7.53793	50.3657	0	0	0	0
1278	47.3338	7.68114	251.974	0	0	0	0
1279	47.3399	8.08037	90.3184	0	0	0	0
1280	47.3472	8.93444	1.80105	0	0	0	0
1281	47.3494	9.24768	0.85442	0	0	0	0
1282	47.3103	7.01414	0.918609	0	0	0	0
1283	47.3262	7.51633	33.9322	0	0	0	0
1284	47.3342	7.9259	30.7157	0	0	0	0
1285	47.3163	7.02778	77.7736	0	0	0	0
1286	47.3133	7.03744	27.1666	0	0	0	0
1287	47.3343	7.94658	82.2593	0	0	0	0
1288	47.3359	8.06082	57.8972	0	0	0	0
1289	47.3485	8.96333	36.5781	0	0	0	0
1290	47.3262	7.46809	358.171	0	0	0	0
1291	47.3237	7.63906	0.913016	0	0	0	0
1292	47.3302	7.74095	93.5243	0	0	0	0
1293	47.3502	9.60387	0.238808	0	0	0	0
1294	47.3243	7.14968	479.081	0	0	0	0
1295	47.3201	7.36938	49.7506	0	0	0	0
1296	47.3262	7.57223	89.7095	0	0	0	0
1297	47.3296	7.70806	58.1565	0	0	0	0
1298	47.347	8.92012	65.1298	0	0	0	0
1299	47.321	7.42685	199.281	0	0	0	0
1300	47.3467	8.51566	83.4056	0	0	0	0
1301	47.3479	9.60166	0.076834	0	0	0	0
1302	47.3147	7.23758	81.9692	0	0	0	0
1303	47.335	7.87173	388.983	0	0	0	0
1304	47.3319	7.9678	44.4101	0	0	0	0
1305	47.3416	8.95285	0.913372	0	0	0	0
1306	47.3061	7.06462	0.912655	0	0	0	0
1307	47.3091	7.08819	95.7743	0	0	0	0
1308	47.308	7.13988	0.912693	0	0	0	0
1309	47.3496	9.52254	174.502	0	0	0	0
1310	47.3458	9.6004	0.282897	0	0	0	0
1311	47.3549	8.75255	559.163	0	0	0	0
1312	47.3459	8.81649	192.127	0	0	0	0
1313	47.3438	9.02542	43.3851	0	0	0	0
1314	47.3271	7.76712	215.337	0	0	0	0
1315	47.3399	8.95637	8.1676	0	0	0	0
1316	47.322	7.86062	1.82073	0	0	0	0
1317	47.3399	8.91502	44.8645	0	0	0	0
1318	47.3434	9.59933	1.42203	0	0	0	0
1319	47.3062	7.03136	97.8951	0	0	0	0
1320	47.3251	8.07065	1.80008	0	0	0	0
1321	47.3992	8.7794	7210.88	0	0	0	0
1322	47.3115	7.05545	336.352	0	0	0	0
1323	47.3118	7.29934	199.417	0	0	0	0
1324	47.3428	8.48951	306.221	0	0	0	0
1325	47.3416	8.7012	204.725	0	0	0	0
1326	47.3417	9.12014	38.9568	0	0	0	0
1327	47.2999	7.03843	1.33281	0	0	0	0
1328	47.3129	7.10245	337.658	0	0	0	0
1329	47.3062	7.12571	153.311	0	0	0	0
1330	47.3098	7.17924	196.643	0	0	0	0
1331	47.31	7.42685	4.57271	0	0	0	0
1332	47.311	7.43929	19.4506	0	0	0	0
1333	47.3103	7.44791	0.912753	0	0	0	0
1334	47.3137	7.44618	73.9926	0	0	0	0
1335	47.3163	7.55933	48.9376	0	0	0	0
1336	47.3198	7.67624	115.279	0	0	0	0
1337	47.3105	7.39227	33.7184	0	0	0	0
1338	47.32	7.74936	33.7022	0	0	0	0
1339	47.3278	7.89669	59.716	0	0	0	0
1340	47.3519	8.64065	1079.79	0	0	0	0
1341	47.34	9.59796	0.965392	0	0	0	0
1342	47.3219	7.42002	320.714	0	0	0	0
1343	47.31	7.50472	11.4113	0	0	0	0
1344	47.3182	7.53586	286.921	0	0	0	0
1345	47.3225	8.01811	25.1935	0	0	0	0
1346	47.3249	8.28022	0.913042	0	0	0	0
1347	47.3421	8.83238	265.538	0	0	0	0
1348	47.3401	8.94211	128.685	0	0	0	0
1349	47.368	9.13013	3066.25	0	0	0	0
1350	47.3199	8.03463	0.912941	0	0	0	0
1351	47.3341	9.12754	0.913224	0	0	0	0
1352	47.2974	7.03137	21.8815	0	0	0	0
1353	47.3045	7.16073	153.47	0	0	0	0
1354	47.3053	7.38665	1.82007	0	0	0	0
1355	47.3185	7.85741	34.6316	0	0	0	0
1356	47.3188	8.03316	0.912922	0	0	0	0
1357	47.3356	8.96116	43.6222	0	0	0	0
1358	47.3371	9.59674	1.45903	0	0	0	0
1359	47.3035	7.20097	130.968	0	0	0	0
1360	47.3135	7.48376	141.911	0	0	0	0
1361	47.3172	7.71223	149.937	0	0	0	0
1362	47.323	8.00207	187.258	0	0	0	0
1363	47.2916	6.96089	2.67087	0	0	0	0
1364	47.2922	6.97276	5.72584	0	0	0	0
1365	47.298	7.17607	26.7058	0	0	0	0
1366	47.3051	7.41572	10.235	0	0	0	0
1367	47.3445	8.99885	316.786	0	0	0	0
1368	47.3346	9.59556	1.65945	0	0	0	0
1369	47.2902	6.94653	0.851329	0	0	0	0
1370	47.3078	7.48321	58.2573	0	0	0	0
1371	47.3055	7.49768	10.5978	0	0	0	0
1372	47.3152	7.93147	32.5241	0	0	0	0
1373	47.3147	7.99912	0.912839	0	0	0	0
1374	47.3148	8.00159	0.91284	0	0	0	0
1375	47.3179	8.07088	46.881	0	0	0	0
1376	47.3184	8.20904	0.912912	0	0	0	0
1377	47.3359	9.10255	171.872	0	0	0	0
1378	47.3374	9.12216	95.3184	0	0	0	0
1379	47.2892	6.94519	1.17181	0	0	0	0
1380	47.3043	7.4263	66.3778	0	0	0	0
1381	47.3269	8.59214	38.1883	0	0	0	0
1382	47.3286	8.93091	26.1004	0	0	0	0
1383	47.2883	6.9438	0.912304	0	0	0	0
1384	47.3033	7.26012	520.137	0	0	0	0
1385	47.305	7.40445	64.7859	0	0	0	0
1386	47.3078	7.52816	164.238	0	0	0	0
1387	47.3253	7.9612	693.962	0	0	0	0
1388	47.3166	8.21042	0.912877	0	0	0	0
1389	47.3292	8.92263	20.2413	0	0	0	0
1390	47.3013	7.37438	88.5202	0	0	0	0
1391	47.3148	7.77939	176.482	0	0	0	0
1392	47.3147	8.06282	26.8475	0	0	0	0
1393	47.326	8.93637	8.68188	0	0	0	0
1394	47.3283	8.97573	24.4311	0	0	0	0
1395	47.3351	9.52001	90.4207	0	0	0	0
1396	47.2907	6.98891	13.1941	0	0	0	0
1397	47.3531	8.38678	2281.32	0	0	0	0
1398	47.3023	7.46167	309.73	0	0	0	0
1399	47.2994	7.51579	2.75104	0	0	0	0
1400	47.3239	8.49874	53.9649	0	0	0	0
1401	47.3231	8.53377	77.1717	0	0	0	0
1402	47.2846	6.97055	1.33236	0	0	0	0
1403	47.3088	8.02305	1.33306	0	0	0	0
1404	47.3115	8.15369	1.79948	0	0	0	0
1405	47.3164	8.50408	0.912875	0	0	0	0
1406	47.3252	9.40398	0.913047	0	0	0	0
1407	47.3289	9.59352	3.44181	0	0	0	0
1408	47.3099	7.95272	89.1063	0	0	0	0
1409	47.3263	8.34956	365	0	0	0	0
1410	47.3233	9.26	1.33348	0	0	0	0
1411	47.2882	7.11434	20.6748	0	0	0	0
1412	47.3059	7.59283	258.9	0	0	0	0
1413	47.3081	7.72131	97.3675	0	0	0	0
1414	47.3236	8.50866	85.5837	0	0	0	0
1415	47.322	9.02093	3.71514	0	0	0	0
1416	47.325	9.11703	103.235	0	0	0	0
1417	47.2851	6.98917	100.728	0	0	0	0
1418	47.2974	7.50698	47.2088	0	0	0	0
1419	47.3081	7.93647	63.8382	0	0	0	0
1420	47.3331	8.04072	849.268	0	0	0	0
1421	47.3101	8.25427	0.912749	0	0	0	0
1422	47.3138	8.50927	0.912823	0	0	0	0
1423	47.3407	8.86957	1091.83	0	0	0	0
1424	47.3223	8.97988	23.4678	0	0	0	0
1425	47.3238	9.59155	1.32714	0	0	0	0
1426	47.3138	8.51419	5.56198	0	0	0	0
1427	47.3191	8.94176	6.66681	0	0	0	0
1428	47.3185	9.00354	0.912916	0	0	0	0
1429	47.312	8.51134	1.82033	0	0	0	0
1430	47.311	8.04502	120.061	0	0	0	0
1431	47.2901	7.09818	274.763	0	0	0	0
1432	47.2896	7.18419	249.831	0	0	0	0
1433	47.294	7.40415	115.085	0	0	0	0
1434	47.3208	9.59037	2.19266	0	0	0	0
1435	47.2815	6.96631	97.3545	0	0	0	0
1436	47.2966	7.56843	105.283	0	0	0	0
1437	47.2793	7.07397	1.33221	0	0	0	0
1438	47.3043	8.02991	50.0572	0	0	0	0
1439	47.3225	9.5912	0.141526	0	0	0	0
1440	47.2896	7.13846	329.791	0	0	0	0
1441	47.3118	8.60084	63.658	0	0	0	0
1442	47.3162	8.98978	29.6905	0	0	0	0
1443	47.3181	9.58874	0.157708	0	0	0	0
1444	47.2771	6.95576	59.0421	0	0	0	0
1445	47.2791	7.07956	26.6319	0	0	0	0
1446	47.2779	7.09246	0.9121	0	0	0	0
1447	47.2872	7.24874	246.84	0	0	0	0
1448	47.2852	7.35509	1.81924	0	0	0	0
1449	47.3067	7.99817	380.495	0	0	0	0
1450	47.3018	8.12768	5.82081	0	0	0	0
1451	47.3329	8.11576	1187.07	0	0	0	0
1452	47.3165	9.58726	0.005314	0	0	0	0
1453	47.2761	6.9905	50.237	0	0	0	0
1454	47.2773	7.07188	4.4969	0	0	0	0
1455	47.2795	7.09858	45.3395	0	0	0	0
1456	47.2863	7.29229	226.546	0	0	0	0
1457	47.2954	7.34288	478.185	0	0	0	0
1458	47.3136	8.94654	20.5726	0	0	0	0
1459	47.3141	9.36181	0.912829	0	0	0	0
1460	47.2888	7.43082	204.505	0	0	0	0
1461	47.3121	8.99563	25.0116	0	0	0	0
1462	47.3234	9.01161	223.706	0	0	0	0
1463	47.3144	9.01907	62.1888	0	0	0	0
1464	47.3199	9.09516	136.11	0	0	0	0
1465	47.3154	9.58613	0.170302	0	0	0	0
1466	47.2866	7.44636	108.128	0	0	0	0
1467	47.292	7.6754	54.8995	0	0	0	0
1468	47.295	7.70226	78.3642	0	0	0	0
1469	47.2988	7.96896	98.9404	0	0	0	0
1470	47.2998	8.23091	1.3328	0	0	0	0
1471	47.2761	7.05763	65.09	0	0	0	0
1472	47.2957	7.99741	11.1389	0	0	0	0
1473	47.3016	8.22121	33.0741	0	0	0	0
1474	47.3139	9.03419	45.2379	0	0	0	0
1475	47.3138	9.58463	0.003193	0	0	0	0
1476	47.2958	7.89298	101.987	0	0	0	0
1477	47.2938	7.99313	0.912428	0	0	0	0
1478	47.2983	8.23385	4.4989	0	0	0	0
1479	47.3117	9.08049	47.0421	0	0	0	0
1480	47.2832	7.39735	70.4221	0	0	0	0
1481	47.2997	7.86453	200.557	0	0	0	0
1482	47.3011	8.07082	158.114	0	0	0	0
1483	47.2833	7.60256	0.912218	0	0	0	0
1484	47.3022	8.45981	48.9367	0	0	0	0
1485	47.3074	8.65972	69.1015	0	0	0	0
1486	47.3108	9.40849	32.5642	0	0	0	0
1487	47.3224	7.58817	1638.05	0	0	0	0
1488	47.3049	7.62511	1714.23	0	0	0	0
1489	47.3223	8.29313	1874.85	0	0	0	0
1490	47.3044	8.998	19.7341	0	0	0	0
1491	47.3081	9.07236	38.6993	0	0	0	0
1492	47.2695	7.06867	50.0428	0	0	0	0
1493	47.2741	7.17615	55.8335	0	0	0	0
1494	47.2825	7.69492	0.912204	0	0	0	0
1495	47.3013	8.88495	0.912574	0	0	0	0
1496	47.2692	6.97708	225.753	0	0	0	0
1497	47.2674	7.10041	2.66374	0	0	0	0
1498	47.2773	7.22306	778.668	0	0	0	0
1499	47.2738	7.3565	1.79807	0	0	0	0
1500	47.2808	7.6529	0.912169	0	0	0	0
1501	47.2811	7.66874	0.912175	0	0	0	0
1502	47.2838	7.68555	27.0636	0	0	0	0
1503	47.2872	7.85013	12.68	0	0	0	0
1504	47.2893	8.00452	8.05418	0	0	0	0
1505	47.2746	7.29076	128.62	0	0	0	0
1506	47.2798	7.65152	1.33223	0	0	0	0
1507	47.2866	7.8056	44.5357	0	0	0	0
1508	47.2946	7.8508	82.495	0	0	0	0
1509	47.2931	8.22056	10.6818	0	0	0	0
1510	47.2941	8.30373	34.3497	0	0	0	0
1511	47.3022	8.987	38.1515	0	0	0	0
1512	47.3042	9.53917	0.912632	0	0	0	0
1513	47.2684	7.1893	6.04051	0	0	0	0
1514	47.288	8.12031	1.33246	0	0	0	0
1515	47.3019	8.69925	80.1067	0	0	0	0
1516	47.3024	9.36724	0.912597	0	0	0	0
1517	47.2723	7.33994	26.8938	0	0	0	0
1518	47.2808	7.35048	293.305	0	0	0	0
1519	47.2761	7.47691	14.7525	0	0	0	0
1520	47.2792	7.63356	75.743	0	0	0	0
1521	47.2871	8.11836	2.66487	0	0	0	0
1522	47.3002	9.15793	1.85955	0	0	0	0
1523	47.2661	7.00492	147.681	0	0	0	0
1524	47.2697	7.26879	51.0047	0	0	0	0
1525	47.285	7.95426	47.6468	0	0	0	0
1526	47.3004	8.50123	167.398	0	0	0	0
1527	47.3004	9.489	0.912557	0	0	0	0
1528	47.3011	8.80205	128.481	0	0	0	0
1529	47.37	9.08264	10255.2	0	0	0	0
1530	47.3044	9.33109	97.435	0	0	0	0
1531	47.2661	7.15636	67.9698	0	0	0	0
1532	47.2836	8.12962	0.912227	0	0	0	0
1533	47.263	7.20967	1.33174	0	0	0	0
1534	47.2733	7.37893	149.205	0	0	0	0
1535	47.2782	7.41856	426.91	0	0	0	0
1536	47.2917	8.04484	347.871	0	0	0	0
1537	47.2902	8.07426	247.496	0	0	0	0
1538	47.2978	8.96453	45.7622	0	0	0	0
1539	47.2995	9.22713	52.8747	0	0	0	0
1540	47.301	9.3856	41.0527	0	0	0	0
1541	47.3143	9.47955	458.917	0	0	0	0
1542	47.2621	7.2084	1.33172	0	0	0	0
1543	47.2675	7.3855	14.0094	0	0	0	0
1544	47.2719	7.39709	127.808	0	0	0	0
1545	47.2845	7.46814	458.249	0	0	0	0
1546	47.2764	7.58937	227.469	0	0	0	0
1547	47.2734	7.61773	77.8158	0	0	0	0
1548	47.3016	8.54416	164.439	0	0	0	0
1549	47.3037	9.54637	182.509	0	0	0	0
1550	47.2565	6.95241	26.1112	0	0	0	0
1551	47.2706	7.55912	32.3694	0	0	0	0
1552	47.2584	6.97864	132.847	0	0	0	0
1553	47.2638	7.19864	160.652	0	0	0	0
1554	47.2688	7.46141	21.7944	0	0	0	0
1555	47.2803	7.83714	86.7491	0	0	0	0
1556	47.2938	9.05181	37.1499	0	0	0	0
1557	47.26	7.13964	58.0661	0	0	0	0
1558	47.2645	7.32988	71.8132	0	0	0	0
1559	47.2751	7.67338	278.405	0	0	0	0
1560	47.2696	7.67373	1.79792	0	0	0	0
1561	47.29	9.02804	0.912352	0	0	0	0
1562	47.2934	9.07953	34.4945	0	0	0	0
1563	47.2593	7.20327	19.5298	0	0	0	0
1564	47.2942	9.24078	88.7199	0	0	0	0
1565	47.2957	9.55526	0.770771	0	0	0	0
1566	47.2764	7.96947	48.78	0	0	0	0
1567	47.2945	8.52187	161.104	0	0	0	0
1568	47.2868	8.87865	0.912289	0	0	0	0
1569	47.2939	9.37436	43.749	0	0	0	0
1570	47.2916	9.52475	0.912382	0	0	0	0
1571	47.2869	8.97377	0.91229	0	0	0	0
1572	47.2955	9.14205	180.176	0	0	0	0
1573	47.3075	9.51883	352.382	0	0	0	0
1574	47.2608	7.22102	93.6872	0	0	0	0
1575	47.2811	8.54589	0.912175	0	0	0	0
1576	47.2932	9.21569	74.7308	0	0	0	0
1577	47.2516	6.95927	84.0708	0	0	0	0
1578	47.2665	7.66317	34.0962	0	0	0	0
1579	47.2757	7.85758	258.559	0	0	0	0
1580	47.2749	8.02506	58.4117	0	0	0	0
1581	47.2801	8.54731	1.33224	0	0	0	0
1582	47.2929	9.31524	69.4899	0	0	0	0
1583	47.3648	9.59218	7015.8	0	0	0	0
1584	47.2901	9.55325	0.813464	0	0	0	0
1585	47.2625	7.28032	342.037	0	0	0	0
1586	47.2743	7.5066	846.135	0	0	0	0
1587	47.268	7.623	272.033	0	0	0	0
1588	47.275	8.112	21.1626	0	0	0	0
1589	47.2793	8.54866	1.33221	0	0	0	0
1590	47.2916	9.43961	68.5418	0	0	0	0
1591	47.2593	7.23786	68.9004	0	0	0	0
1592	47.2795	8.64235	0.912147	0	0	0	0
1593	47.2895	9.48584	13.1282	0	0	0	0
1594	47.2533	7.14037	48.2774	0	0	0	0
1595	47.2635	7.54616	135.465	0	0	0	0
1596	47.2859	9.49574	0.912273	0	0	0	0
1597	47.2877	9.55231	0.017194	0	0	0	0
1598	47.2871	9.14923	79.2621	0	0	0	0
1599	47.2657	7.43563	155.832	0	0	0	0
1600	47.2793	8.4671	29.2392	0	0	0	0
1601	47.2871	9.39554	47.333	0	0	0	0
1602	47.2855	9.55068	0.176438	0	0	0	0
1603	47.2499	7.10028	81.131	0	0	0	0
1604	47.258	7.41501	119.247	0	0	0	0
1605	47.2665	7.81208	58.2518	0	0	0	0
1606	47.2737	8.47088	1.33205	0	0	0	0
1607	47.2983	9.4956	255.162	0	0	0	0
1608	47.257	7.17144	321.563	0	0	0	0
1609	47.256	7.37887	202.282	0	0	0	0
1610	47.2657	7.64078	138.446	0	0	0	0
1611	47.2667	7.6504	122.488	0	0	0	0
1612	47.2728	8.47222	0.853006	0	0	0	0
1613	47.2771	8.53656	89.1714	0	0	0	0
1614	47.2838	9.54933	0.0991	0	0	0	0
1615	47.2563	7.29983	219.384	0	0	0	0
1616	47.2536	7.31685	238.897	0	0	0	0
1617	47.2518	7.35841	21.4021	0	0	0	0
1618	47.2939	9.01858	159.588	0	0	0	0
1619	47.281	9.16004	15.2641	0	0	0	0
1620	47.2477	7.28051	0.852539	0	0	0	0
1621	47.2569	7.56452	36.8619	0	0	0	0
1622	47.2617	7.82112	13.6493	0	0	0	0
1623	47.2689	7.95702	143.999	0	0	0	0
1624	47.2706	8.43919	0.911969	0	0	0	0
1625	47.2793	9.16457	4.29355	0	0	0	0
1626	47.2824	9.17158	70.8902	0	0	0	0
1627	47.282	9.54797	0.041253	0	0	0	0
1628	47.2442	6.98359	138.049	0	0	0	0
1629	47.2511	7.27923	108.13	0	0	0	0
1630	47.2704	7.93883	173.156	0	0	0	0
1631	47.2835	8.66265	505.5	0	0	0	0
1632	47.2492	7.37961	39.732	0	0	0	0
1633	47.2598	7.81408	23.5986	0	0	0	0
1634	47.2733	8.46387	65.4686	0	0	0	0
1635	47.3338	9.25878	15011.6	0	0	0	0
1636	47.237	6.97536	1.81733	0	0	0	0
1637	47.2569	7.78346	1.79734	0	0	0	0
1638	47.2606	7.97327	4.26031	0	0	0	0
1639	47.3022	8.63134	1439.61	0	0	0	0
1640	47.2754	8.99188	14.3222	0	0	0	0
1641	47.2863	8.98342	813.902	0	0	0	0
1642	47.2759	9.15368	2.74964	0	0	0	0
1643	47.2746	8.51751	176.321	0	0	0	0
1644	47.2466	7.4219	2.74787	0	0	0	0
1645	47.2474	7.45232	0.911511	0	0	0	0
1646	47.253	7.5037	145.995	0	0	0	0
1647	47.2674	8.24246	36.7844	0	0	0	0
1648	47.2839	9.29968	136.477	0	0	0	0
1649	47.3343	9.44498	6862.08	0	0	0	0
1650	47.282	9.49214	145.283	0	0	0	0
1651	47.2466	7.15978	120.754	0	0	0	0
1652	47.2726	8.55354	33.5808	0	0	0	0
1653	47.2712	8.94647	0.852975	0	0	0	0
1654	47.2741	9.29363	0.912037	0	0	0	0
1655	47.2434	7.3344	52.6136	0	0	0	0
1656	47.2551	7.93934	0.911663	0	0	0	0
1657	47.2757	8.23283	270.014	0	0	0	0
1658	47.2654	8.55974	1.81861	0	0	0	0
1659	47.269	8.57513	27.4518	0	0	0	0
1660	47.2431	7.19317	339.925	0	0	0	0
1661	47.2592	7.7963	199.357	0	0	0	0
1662	47.2765	8.95099	186.814	0	0	0	0
1663	47.2541	7.77477	106.04	0	0	0	0
1664	47.2505	7.78213	1.79711	0	0	0	0
1665	47.2624	8.26375	40.8143	0	0	0	0
1666	47.2749	9.28302	76.0679	0	0	0	0
1667	47.2716	9.53238	0.199596	0	0	0	0
1668	47.2343	7.1196	5.64121	0	0	0	0
1669	47.2441	7.45071	30.6535	0	0	0	0
1670	47.2706	8.96498	65.239	0	0	0	0
1671	47.2693	9.25935	0.911943	0	0	0	0
1672	47.2728	9.47946	33.605	0	0	0	0
1673	47.2543	7.84985	98.2315	0	0	0	0
1674	47.2628	8.29355	32.3455	0	0	0	0
1675	47.2755	9.44244	182.27	0	0	0	0
1676	47.2703	9.53133	1.79807	0	0	0	0
1677	47.2355	7.24286	6.21231	0	0	0	0
1678	47.2568	8.30886	0.911698	0	0	0	0
1679	47.263	8.58109	17.0572	0	0	0	0
1680	47.2396	7.44483	1.79667	0	0	0	0
1681	47.2652	8.77817	47.7353	0	0	0	0
1682	47.2658	8.91457	23.3471	0	0	0	0
1683	47.2661	9.18809	0.911879	0	0	0	0
1684	47.2684	9.19068	29.1032	0	0	0	0
1685	47.2741	7.71792	2822.56	0	0	0	0
1686	47.2923	7.81439	2552.07	0	0	0	0
1687	47.2591	8.21044	72.2745	0	0	0	0
1688	47.2763	9.2467	598.113	0	0	0	0
1689	47.2406	7.43131	54.0966	0	0	0	0
1690	47.2405	7.58467	0.852409	0	0	0	0
1691	47.2471	7.89995	1.33128	0	0	0	0
1692	47.2581	8.23505	49.5873	0	0	0	0
1693	47.2637	8.86061	31.3116	0	0	0	0
1694	47.2769	9.38887	481.291	0	0	0	0
1695	47.253	7.57972	737.537	0	0	0	0
1696	47.2535	7.95824	173.939	0	0	0	0
1697	47.2515	8.19285	0.911591	0	0	0	0
1698	47.2671	9.25454	46.3561	0	0	0	0
1699	47.2653	9.27641	27.441	0	0	0	0
1700	47.2793	9.51577	216.246	0	0	0	0
1701	47.2367	7.44084	19.5333	0	0	0	0
1702	47.2631	9.27942	0.911823	0	0	0	0
1703	47.243	7.37777	534.438	0	0	0	0
1704	47.2265	7.15362	0.911086	0	0	0	0
1705	47.2387	7.66518	0.911341	0	0	0	0
1706	47.2469	7.73523	81.8103	0	0	0	0
1707	47.2612	8.92346	27.16	0	0	0	0
1708	47.2288	7.1265	154.254	0	0	0	0
1709	47.2444	7.7739	71.0146	0	0	0	0
1710	47.2623	9.49676	2.91817	0	0	0	0
1711	47.23	7.26431	57.2938	0	0	0	0
1712	47.2368	7.56639	36.2876	0	0	0	0
1713	47.2381	7.67209	17.257	0	0	0	0
1714	47.2706	7.99838	1321.91	0	0	0	0
1715	47.2512	8.24585	35.2104	0	0	0	0
1716	47.2616	9.26742	26.6428	0	0	0	0
1717	47.261	9.53014	0.911779	0	0	0	0
1718	47.2305	7.24431	46.5856	0	0	0	0
1719	47.2373	7.68081	7.11001	0	0	0	0
1720	47.2473	8.16036	22.9318	0	0	0	0
1721	47.2679	9.40141	226.769	0	0	0	0
1722	47.2355	7.68513	0.911278	0	0	0	0
1723	47.2425	7.79865	61.0601	0	0	0	0
1724	47.2499	8.1966	31.5532	0	0	0	0
1725	47.262	9.37091	84.9349	0	0	0	0
1726	47.2382	7.53739	198.222	0	0	0	0
1727	47.2357	7.5798	50.3698	0	0	0	0
1728	47.235	7.69123	7.2487	0	0	0	0
1729	47.2436	7.8967	51.4054	0	0	0	0
1730	47.2315	7.41644	89.792	0	0	0	0
1731	47.2605	9.41431	129.302	0	0	0	0
1732	47.2323	7.55941	54.8408	0	0	0	0
1733	47.24	7.99651	11.8434	0	0	0	0
1734	47.296	8.911	2818.21	0	0	0	0
1735	47.2549	9.24711	1.85773	0	0	0	0
1736	47.2244	7.22449	61.496	0	0	0	0
1737	47.245	7.62513	1062.22	0	0	0	0
1738	47.2367	7.69871	49.575	0	0	0	0
1739	47.2379	7.73884	52.5303	0	0	0	0
1740	47.2314	7.70791	0.911197	0	0	0	0
1741	47.248	7.82717	219.706	0	0	0	0
1742	47.2581	9.4919	29.2085	0	0	0	0
1743	47.2225	7.04229	230.19	0	0	0	0
1744	47.233	7.67362	122.495	0	0	0	0
1745	47.2543	9.25393	32.89	0	0	0	0
1746	47.2216	7.14192	203.195	0	0	0	0
1747	47.2415	8.24482	30.3654	0	0	0	0
1748	47.245	8.2705	207.353	0	0	0	0
1749	47.2578	9.38908	89.697	0	0	0	0
1750	47.2268	7.57366	5.81119	0	0	0	0
1751	47.2412	8.2828	38.2468	0	0	0	0
1752	47.2539	9.27147	80.4992	0	0	0	0
1753	47.2362	7.72381	170.717	0	0	0	0
1754	47.2482	8.64522	76.572	0	0	0	0
1755	47.213	6.99132	69.2327	0	0	0	0
1756	47.2339	7.23872	1966.56	0	0	0	0
1757	47.2525	9.08544	69.3096	0	0	0	0
1758	47.2483	9.17333	2.78355	0	0	0	0
1759	47.2523	9.31952	32.5847	0	0	0	0
1760	47.2622	9.43976	325.876	0	0	0	0
1761	47.2248	7.21905	352.409	0	0	0	0
1762	47.2497	9.5199	1.79725	0	0	0	0
1763	47.2192	7.106	265.702	0	0	0	0
1764	47.2462	8.62787	155.039	0	0	0	0
1765	47.2524	8.71505	198.957	0	0	0	0
1766	47.2166	7.28949	52.9466	0	0	0	0
1767	47.231	7.82737	84.345	0	0	0	0
1768	47.244	8.62472	40.2889	0	0	0	0
1769	47.2572	9.39684	189.683	0	0	0	0
1770	47.2471	9.47218	0.911508	0	0	0	0
1771	47.2099	7.06975	39.5538	0	0	0	0
1772	47.2182	7.40549	9.60162	0	0	0	0
1773	47.2205	7.52347	43.8265	0	0	0	0
1774	47.2085	7.05711	57.0236	0	0	0	0
1775	47.2111	7.25347	0.910796	0	0	0	0
1776	47.233	8.01591	94.4941	0	0	0	0
1777	47.2661	9.51752	778.44	0	0	0	0
1778	47.2465	9.51781	6.09292	0	0	0	0
1779	47.2098	6.92169	216.127	0	0	0	0
1780	47.208	7.08228	70.3097	0	0	0	0
1781	47.2337	8.25609	54.0183	0	0	0	0
1782	47.2466	9.40325	42.2184	0	0	0	0
1783	47.2221	7.35213	773.179	0	0	0	0
1784	47.2214	7.59114	67.3192	0	0	0	0
1785	47.2411	9.06676	15.0262	0	0	0	0
1786	47.2445	9.39367	36.771	0	0	0	0
1787	47.2059	6.9776	153.671	0	0	0	0
1788	47.2042	7.07953	1.54574	0	0	0	0
1789	47.239	9.0619	1.33105	0	0	0	0
1790	47.2116	7.3379	67.4046	0	0	0	0
1791	47.2114	7.36574	36.4811	0	0	0	0
1792	47.2185	7.57691	51.2046	0	0	0	0
1793	47.237	8.77301	34.4728	0	0	0	0
1794	47.2544	8.97479	610.987	0	0	0	0
1795	47.2561	9.45064	363.513	0	0	0	0
1796	47.2126	7.25737	251.825	0	0	0	0
1797	47.2304	8.24332	34.6867	0	0	0	0
1798	47.2201	7.55753	156.505	0	0	0	0
1799	47.2084	7.2621	39.9067	0	0	0	0
1800	47.2244	8.14032	5.22034	0	0	0	0
1801	47.2894	8.77483	12485.3	7.68368	7.68368	0	0
1802	47.2372	9.23131	12.2848	0	0	0	0
1803	47.243	9.49951	44.6859	0	0	0	0
1804	47.1946	6.91101	0.910459	0	0	0	0
1805	47.2416	8.24078	585.113	0	0	0	0
1806	47.2404	9.23442	167.724	0	0	0	0
1807	47.24	9.31055	83.9154	0	0	0	0
1808	47.1972	6.92462	67.7852	0	0	0	0
1809	47.2321	7.79884	538.313	0	0	0	0
1810	47.235	9.38917	0.911267	0	0	0	0
1811	47.208	7.14891	667.701	0	0	0	0
1812	47.2054	7.21647	170.756	0	0	0	0
1813	47.2619	7.90564	2579.05	3.24181	0	3.24181	0
1814	47.2338	8.9641	58.1027	0	0	0	0
1815	47.2326	9.07053	22.1178	0	0	0	0
1816	47.2589	9.31517	1432.59	0	0	0	0
1817	47.2038	7.33174	87.1077	0	0	0	0
1818	47.2307	8.95294	21.1369	0	0	0	0
1819	47.2325	9.41502	2.66173	0	0	0	0
1820	47.1936	6.88899	58.4262	0	0	0	0
1821	47.1913	6.97393	3.15017	0	0	0	0
1822	47.2316	8.94036	69.1726	0	0	0	0
1823	47.2316	9.41305	1.33084	0	0	0	0
1824	47.2319	9.42027	10.5452	0	0	0	0
1825	47.2021	7.0849	397.282	0	0	0	0
1826	47.2072	7.40979	163.328	0	0	0	0
1827	47.2109	7.56721	95.7883	10.6435	0	0	10.6435
1828	47.2274	8.40706	225.402	0	0	0	0
1829	47.2287	9.11364	0.911143	0	0	0	0
1830	47.2207	8.28222	65.1626	0	0	0	0
1831	47.226	8.9177	1.81685	0	0	0	0
1832	47.2321	9.30378	41.1739	0	0	0	0
1833	47.2388	9.40638	163.044	0	0	0	0
1834	47.2002	7.31129	132.339	0	0	0	0
1835	47.2329	9.32748	126.641	0	0	0	0
1836	47.2084	7.5873	102.319	0	0	0	0
1837	47.2324	9.11751	67.7588	0	0	0	0
1838	47.1911	7.08798	44.981	0	0	0	0
1839	47.2143	8.2627	1.81645	0	0	0	0
1840	47.1987	7.26648	211.293	0	0	0	0
1841	47.213	8.2642	1.33031	0	0	0	0
1842	47.227	9.3752	97.4676	0	0	0	0
1843	47.1809	6.90268	3.98813	0	0	0	0
1844	47.1899	7.07064	67.2864	0	0	0	0
1845	47.223	8.90263	106.769	0	0	0	0
1846	47.1997	7.56934	33.1109	0	0	0	0
1847	47.2184	8.88935	0.910942	0	0	0	0
1848	47.2237	9.37515	15.7892	0	0	0	0
1849	47.1865	7.01083	174.912	0	0	0	0
1850	47.1948	7.03418	525.532	0	0	0	0
1851	47.195	7.51565	13.507	0	0	0	0
1852	47.1957	7.54968	0.910493	0	0	0	0
1853	47.2206	9.22856	0.910983	0	0	0	0
1854	47.2231	9.36113	14.9842	0	0	0	0
1855	47.2263	9.4021	102.897	0	0	0	0
1856	47.1887	6.92388	512.397	0	0	0	0
1857	47.1896	7.2332	61.3896	0	0	0	0
1858	47.2188	8.841	63.0223	0	0	0	0
1859	47.2478	8.91056	2514.18	0	0	0	0
1860	47.2166	8.69412	44.5054	0	0	0	0
1861	47.2419	7.03421	10754.4	0	0	0	0
1862	47.1961	7.67519	5.82557	0	0	0	0
1863	47.2299	9.3486	198.986	0	0	0	0
1864	47.2251	9.41007	71.3415	0	0	0	0
1865	47.1787	6.87167	56.9785	0	0	0	0
1866	47.1879	7.16032	277.841	0	0	0	0
1867	47.1924	7.37252	95.848	0	0	0	0
1868	47.2189	9.17541	18.8248	0	0	0	0
1869	47.1777	6.89135	73.0683	0	0	0	0
1870	47.1845	7.13083	60.708	0	0	0	0
1871	47.1883	7.20485	185.978	0	0	0	0
1872	47.222	9.29775	171.217	0	0	0	0
1873	47.1792	7.02914	44.4106	0	0	0	0
1874	47.2069	8.29776	50.891	0	0	0	0
1875	47.1907	7.51054	68.9672	0	0	0	0
1876	47.1942	7.55075	298.404	0	0	0	0
1877	47.218	9.35899	60.1296	0	0	0	0
1878	47.2253	9.09916	590.132	0	0	0	0
1879	47.1874	7.33988	174.956	0	0	0	0
1880	47.2016	7.79562	149.198	0	0	0	0
1881	47.2116	9.19285	1.79579	0	0	0	0
1882	47.177	6.94088	218.452	0	0	0	0
1883	47.2104	9.21551	0.910786	0	0	0	0
1884	47.2203	9.05205	411.663	0	0	0	0
1885	47.2137	9.16458	76.7084	0	0	0	0
1886	47.1683	6.85314	25.5507	0	0	0	0
1887	47.1828	7.27617	138.524	15.1256	0	0	15.1256
1888	47.1964	7.98325	49.6465	0	0	0	0
1889	47.2094	9.32747	0.910766	0	0	0	0
1890	47.1742	7.04156	130.528	0	0	0	0
1891	47.1776	7.17066	152.321	0	0	0	0
1892	47.1646	6.90223	0.909873	0	0	0	0
1893	47.1854	7.29438	448.68	0	0	0	0
1894	47.2037	8.76822	42.8206	0	0	0	0
1895	47.2086	9.13326	52.1903	0	0	0	0
1896	47.2017	8.74514	45.8036	0	0	0	0
1897	47.2701	8.48865	8056.89	0	0	0	0
1898	47.1613	6.91367	1.81436	0	0	0	0
1899	47.1917	8.286	1.3297	0	0	0	0
1900	47.1962	8.29196	58.6643	0	0	0	0
1901	47.2099	9.06007	250.972	0	0	0	0
1902	47.2053	9.1105	68.2204	0	0	0	0
1903	47.1608	6.95523	0.909798	0	0	0	0
1904	47.1715	7.27921	35.632	0	0	0	0
1905	47.1835	7.58011	158.126	0	0	0	0
1906	47.1596	6.86322	42.7083	0	0	0	0
1907	47.1637	7.09631	0.850998	0	0	0	0
1908	47.1826	7.921	1.32944	0	0	0	0
1909	47.2054	9.16241	101.421	0	0	0	0
1910	47.1642	7.01877	75.6904	0	0	0	0
1911	47.1817	7.91972	1.32941	0	0	0	0
1912	47.1905	8.29276	30.8287	0	0	0	0
1913	47.2002	8.89029	78.6786	0	0	0	0
1914	47.1997	9.33815	0.910573	0	0	0	0
1915	47.1808	7.91844	1.32938	0	0	0	0
1916	47.1677	7.34057	7.71512	0	0	0	0
1917	47.1997	8.63126	126.788	0	0	0	0
1918	47.1694	7.4413	22.154	0	0	0	0
1919	47.2098	9.27611	475.79	0	0	0	0
1920	47.1959	9.31464	0.910499	0	0	0	0
1921	47.1726	6.98222	319.588	0	0	0	0
1922	47.1813	7.91039	112.768	0	0	0	0
1923	47.1962	9.10239	52.6312	0	0	0	0
1924	47.1572	7.09258	0.909728	0	0	0	0
1925	47.1989	9.06957	113.815	0	0	0	0
1926	47.1673	7.12138	411.125	0	0	0	0
1927	47.1912	9.06135	0.910409	0	0	0	0
1928	47.1562	6.94636	144.038	0	0	0	0
1929	47.1684	7.31305	248.645	0	0	0	0
1930	47.1502	6.93351	1.32851	0	0	0	0
1931	47.1623	7.34199	58.4523	0	0	0	0
1932	47.1906	9.3503	0.910397	0	0	0	0
1933	47.1927	9.15824	69.7076	0	0	0	0
1934	47.16	7.07099	421.587	0	0	0	0
1935	47.1679	7.68103	19.1376	0	0	0	0
1936	47.1853	8.77694	35.6595	0	0	0	0
1937	47.1589	7.3209	82.625	0	0	0	0
1938	47.1791	8.25427	36.9439	0	0	0	0
1939	47.1828	8.48278	108.686	0	0	0	0
1940	47.1859	8.53853	241.076	0	0	0	0
1941	47.1486	7.08463	5.57987	0	0	0	0
1942	47.1555	7.18445	117.731	0	0	0	0
1943	47.1562	7.28097	48.6318	0	0	0	0
1944	47.1768	8.49621	0.910125	0	0	0	0
1945	47.1684	7.58355	200.249	0	0	0	0
1946	47.1768	8.32479	44.611	0	0	0	0
1947	47.167	6.95416	2783.13	0	0	0	0
1948	47.1532	7.30646	9.17995	0	0	0	0
1949	47.1601	7.4383	88.9254	0	0	0	0
1950	47.1514	7.30178	3.07797	0	0	0	0
1951	47.1688	7.80851	130.615	0	0	0	0
1952	47.1752	8.43765	31.7661	0	0	0	0
1953	47.1777	8.78607	0.910144	0	0	0	0
1954	47.1497	6.89977	437.951	0	0	0	0
1955	47.1515	7.31213	16.5279	0	0	0	0
1956	47.1922	8.8744	670.818	0	0	0	0
1957	47.1511	7.28807	34.0214	0	0	0	0
1958	47.1835	9.08467	42.8495	0	0	0	0
1959	47.1624	7.63845	168.476	0	0	0	0
1960	47.1465	7.09029	74.9088	0	0	0	0
1961	47.2407	9.13654	12427.5	0	0	0	0
1962	47.1789	9.3385	1.32933	0	0	0	0
1963	47.1606	7.16098	1137.9	0	0	0	0
1964	47.1766	9.13285	0.851234	0	0	0	0
1965	47.1849	9.19733	75.9263	0	0	0	0
1966	47.178	9.3371	0.910147	0	0	0	0
1967	47.1426	6.86152	221.612	0	0	0	0
1968	47.1565	7.22263	551.62	0	0	0	0
1969	47.1524	7.33891	165.572	0	0	0	0
1970	47.1533	7.53853	27.5163	0	0	0	0
1971	47.1437	7.21472	7.60455	0	0	0	0
1972	47.146	7.22322	61.1784	0	0	0	0
1973	47.1549	7.57924	40.3841	0	0	0	0
1974	47.1402	7.13038	12.7541	0	0	0	0
1975	47.1417	7.22001	0.909437	0	0	0	0
1976	47.1657	8.347	3.90406	0	0	0	0
1977	47.1699	8.44261	53.4903	0	0	0	0
1978	47.1709	8.89959	0.910008	0	0	0	0
1979	47.1779	9.23558	65.9722	0	0	0	0
1980	47.1406	7.21021	8.68044	0	0	0	0
1981	47.1447	7.33544	42.2692	0	0	0	0
1982	47.1564	7.71576	89.6455	0	0	0	0
1983	47.1758	9.24414	33.7182	0	0	0	0
1984	47.1784	9.29566	114.569	0	0	0	0
1985	47.1502	7.35637	410.699	0	0	0	0
1986	47.1713	8.68039	228.471	0	0	0	0
1987	47.172	9.2371	1.32913	0	0	0	0
1988	47.1347	7.02716	33.4867	0	0	0	0
1989	47.1897	7.43333	4602.44	0	0	0	0
1990	47.1492	7.59972	23.7307	0	0	0	0
1991	47.171	9.23579	1.3291	0	0	0	0
1992	47.1701	9.2344	0.909994	0	0	0	0
1993	47.2129	9.4762	3056.26	3.33901	3.33901	0	0
1994	47.1306	7.00574	0.909207	0	0	0	0
1995	47.1662	8.64857	65.9886	0	0	0	0
1996	47.1732	9.09456	120.808	0	0	0	0
1997	47.1716	9.13127	61.287	0	0	0	0
1998	47.1365	7.1945	40.6912	0	0	0	0
1999	47.1426	7.31888	160.558	0	0	0	0
[truncated: 4,415 more rows]
